# Supplementary material for: Discovery of Core Biotic Stress Responsive Genes in Arabidopsis by Weighted Gene Co-Expression Network Analysis
Source: PLoS One. 2015 Mar 2;10(3):e0118731. doi: 10.1371/journal.pone.0118731 (PMC4346582; doi:10.1371/journal.pone.0118731)
Supplement: S1 Table — (XLSX) [file pone.0118731.s006.xlsx]

## Sheet: Table S1
Table S1. Microarray datasets used in this study.
Filename	ArrayExpress ID	Infected?	Infection type	Pathogen species	Pathogen Strain	Arabidopsis accession	Infected tissue
GSM322550.CEL	E-GEOD-12856	yes	FB	Blumeria graminis	Blumeria graminis f.sp. hordei	Col-0	rosette leaf
GSM322549.CEL	E-GEOD-12856	yes	FB	Blumeria graminis	Blumeria graminis f.sp. hordei	Col-0	rosette leaf
GSM322548.CEL	E-GEOD-12856	yes	FB	Blumeria graminis	Blumeria graminis f.sp. hordei	Col-0	rosette leaf
GSM322547.CEL	E-GEOD-12856	no	NA	NA	NA	Col-0	rosette leaf
GSM322546.CEL	E-GEOD-12856	no	NA	NA	NA	Col-0	rosette leaf
GSM322545.CEL	E-GEOD-12856	no	NA	NA	NA	Col-0	rosette leaf
GSM350806.CEL	E-GEOD-13927	yes	BB	Agrobacterium tumefaciens	Agrobacterium tumefaciens C58	Ws-2	wounded inflorescence stalk
GSM350805.CEL	E-GEOD-13927	yes	BB	Agrobacterium tumefaciens	Agrobacterium tumefaciens C58	Ws-2	wounded inflorescence stalk
GSM350804.CEL	E-GEOD-13927	yes	BB	Agrobacterium tumefaciens	Agrobacterium tumefaciens C58	Ws-2	wounded inflorescence stalk
GSM350803.CEL	E-GEOD-13927	yes	BB	Agrobacterium tumefaciens	Agrobacterium tumefaciens C58	Ws-2	wounded inflorescence stalk
GSM350802.CEL	E-GEOD-13927	no	NA	NA	NA	Ws-2	wounded inflorescence stalk
GSM350800.CEL	E-GEOD-13927	no	NA	NA	NA	Ws-2	wounded inflorescence stalk
GSM350799.CEL	E-GEOD-13927	no	NA	NA	NA	Ws-2	wounded inflorescence stalk
GSM350801.CEL	E-GEOD-13927	no	NA	NA	NA	Ws-2	wounded inflorescence stalk
GSM350860.CEL	E-GEOD-13929	yes	BB	Agrobacterium tumefaciens	Agrobacterium tumefaciens C58	Ws-2	wounded inflorescence stalk
GSM350859.CEL	E-GEOD-13929	yes	BB	Agrobacterium tumefaciens	Agrobacterium tumefaciens C58	Ws-2	wounded inflorescence stalk
GSM350858.CEL	E-GEOD-13929	yes	BB	Agrobacterium tumefaciens	Agrobacterium tumefaciens C58	Ws-2	wounded inflorescence stalk
GSM426505.CEL	E-GEOD-13929	yes	BB	Agrobacterium tumefaciens	Agrobacterium tumefaciens GV3101	Ws-2	wounded inflorescence stalk
GSM426504.CEL	E-GEOD-13929	yes	BB	Agrobacterium tumefaciens	Agrobacterium tumefaciens GV3101	Ws-2	wounded inflorescence stalk
GSM426503.CEL	E-GEOD-13929	yes	BB	Agrobacterium tumefaciens	Agrobacterium tumefaciens GV3101	Ws-2	wounded inflorescence stalk
GSM426502.CEL	E-GEOD-13929	yes	BB	Agrobacterium tumefaciens	Agrobacterium tumefaciens C58	Ws-2	wounded inflorescence stalk
GSM426501.CEL	E-GEOD-13929	yes	BB	Agrobacterium tumefaciens	Agrobacterium tumefaciens C58	Ws-2	wounded inflorescence stalk
GSM426500.CEL	E-GEOD-13929	yes	BB	Agrobacterium tumefaciens	Agrobacterium tumefaciens C58	Ws-2	wounded inflorescence stalk
GSM426499.CEL	E-GEOD-13929	no	NA	NA	NA	Ws-2	wounded inflorescence stalk
GSM426498.CEL	E-GEOD-13929	no	NA	NA	NA	Ws-2	wounded inflorescence stalk
GSM426497.CEL	E-GEOD-13929	no	NA	NA	NA	Ws-2	wounded inflorescence stalk
GSM350857.CEL	E-GEOD-13929	no	NA	NA	NA	Ws-2	wounded inflorescence stalk
GSM350856.CEL	E-GEOD-13929	no	NA	NA	NA	Ws-2	wounded inflorescence stalk
GSM350855.CEL	E-GEOD-13929	no	NA	NA	NA	Ws-2	wounded inflorescence stalk
GSM350869.CEL	E-GEOD-13930	yes	BB	Agrobacterium tumefaciens	Agrobacterium tumefaciens GV3101	Ws-2	wounded inflorescence stalk
GSM350868.CEL	E-GEOD-13930	yes	BB	Agrobacterium tumefaciens	Agrobacterium tumefaciens GV3101	Ws-2	wounded inflorescence stalk
GSM350867.CEL	E-GEOD-13930	yes	BB	Agrobacterium tumefaciens	Agrobacterium tumefaciens GV3101	Ws-2	wounded inflorescence stalk
GSM350866.CEL	E-GEOD-13930	yes	BB	Agrobacterium tumefaciens	Agrobacterium tumefaciens C58	Ws-2	wounded inflorescence stalk
GSM350865.CEL	E-GEOD-13930	yes	BB	Agrobacterium tumefaciens	Agrobacterium tumefaciens C58	Ws-2	wounded inflorescence stalk
GSM350864.CEL	E-GEOD-13930	yes	BB	Agrobacterium tumefaciens	Agrobacterium tumefaciens C58	Ws-2	wounded inflorescence stalk
GSM350863.CEL	E-GEOD-13930	no	NA	NA	NA	Ws-2	wounded inflorescence stalk
GSM350862.CEL	E-GEOD-13930	no	NA	NA	NA	Ws-2	wounded inflorescence stalk
GSM350861.CEL	E-GEOD-13930	no	NA	NA	NA	Ws-2	wounded inflorescence stalk
GSM380444.CEL	E-GEOD-15236	yes	FB	Fusarium oxysporum	Fusarium oxysporum	Col-0	leaf
GSM380443.CEL	E-GEOD-15236	yes	FB	Fusarium oxysporum	Fusarium oxysporum	Col-0	leaf
GSM380442.CEL	E-GEOD-15236	yes	FB	Fusarium oxysporum	Fusarium oxysporum	Col-0	leaf
GSM380441.CEL	E-GEOD-15236	yes	FB	Fusarium oxysporum	Fusarium oxysporum	Col-0	leaf
GSM380436.CEL	E-GEOD-15236	no	NA	NA	NA	Col-0	leaf
GSM380435.CEL	E-GEOD-15236	no	NA	NA	NA	Col-0	leaf
GSM380434.CEL	E-GEOD-15236	no	NA	NA	NA	Col-0	leaf
GSM380433.CEL	E-GEOD-15236	no	NA	NA	NA	Col-0	leaf
GSM435733.CEL	E-GEOD-17464	yes	BB	Pseudomonas syringae	Pseudomonas syringae pv. tomato DC3000	Ler	leaf
GSM435741.CEL	E-GEOD-17464	no	NA	NA	NA	Ler	leaf
GSM435735.CEL	E-GEOD-17464	yes	BB	Pseudomonas syringae	Pseudomonas syringae pv. tomato DC3000	Ler	leaf
GSM435718.CEL	E-GEOD-17464	yes	FN	Alternaria brassicicola	Alternaria brassicicola	Ler	leaf
GSM435739.CEL	E-GEOD-17464	no	NA	NA	NA	Ler	leaf
GSM435720.CEL	E-GEOD-17464	yes	FN	Alternaria brassicicola	Alternaria brassicicola	Ler	leaf
GSM435719.CEL	E-GEOD-17464	yes	FN	Alternaria brassicicola	Alternaria brassicicola	Ler	leaf
GSM435740.CEL	E-GEOD-17464	no	NA	NA	NA	Ler	leaf
GSM435734.CEL	E-GEOD-17464	yes	BB	Pseudomonas syringae	Pseudomonas syringae pv. tomato DC3000	Ler	leaf
GSM436319.CEL	E-GEOD-17500	yes	BB	Pseudomonas syringae	Pseudomonas syringae pv. tomato DC3000	Col-0	leaf
GSM436318.CEL	E-GEOD-17500	yes	BB	Pseudomonas syringae	Pseudomonas syringae pv. tomato DC3000	Col-0	leaf
GSM436317.CEL	E-GEOD-17500	yes	BB	Pseudomonas syringae	Pseudomonas syringae pv. tomato DC3000	Col-0	leaf
GSM436316.CEL	E-GEOD-17500	no	NA	NA	NA	Col-0	leaf
GSM436315.CEL	E-GEOD-17500	no	NA	NA	NA	Col-0	leaf
GSM436314.CEL	E-GEOD-17500	no	NA	NA	NA	Col-0	leaf
GSM457646.CEL	E-GEOD-18329	yes	OB	Hyaloperonospora parasitica	Hyaloperonospora parasitica arabidopsis Noco2	Col-0	aerial tissue
GSM457645.CEL	E-GEOD-18329	yes	OB	Hyaloperonospora parasitica	Hyaloperonospora parasitica arabidopsis Noco2	Col-0	aerial tissue
GSM457644.CEL	E-GEOD-18329	yes	OB	Hyaloperonospora parasitica	Hyaloperonospora parasitica arabidopsis Noco2	Col-0	aerial tissue
GSM457643.CEL	E-GEOD-18329	no	NA	NA	NA	Col-0	aerial tissue
GSM457642.CEL	E-GEOD-18329	no	NA	NA	NA	Col-0	aerial tissue
GSM457641.CEL	E-GEOD-18329	no	NA	NA	NA	Col-0	aerial tissue
GSM469765.CEL	E-GEOD-18978	yes	BB	Pseudomonas syringae	Pseudomonas syringae ES4326	Col-0	leaf
GSM469764.CEL	E-GEOD-18978	yes	BB	Pseudomonas syringae	Pseudomonas syringae ES4326	Col-0	leaf
GSM469763.CEL	E-GEOD-18978	yes	BB	Pseudomonas syringae	Pseudomonas syringae ES4326	Col-0	leaf
GSM469762.CEL	E-GEOD-18978	no	NA	NA	NA	Col-0	leaf
GSM469761.CEL	E-GEOD-18978	no	NA	NA	NA	Col-0	leaf
GSM469760.CEL	E-GEOD-18978	no	NA	NA	NA	Col-0	leaf
GSM477837.CEL	E-GEOD-19255	yes	BB	Pseudomonas syringae	Pseudomonas syringae pv. tomato avrB	Col-0	leaf
GSM477836.CEL	E-GEOD-19255	yes	BB	Pseudomonas syringae	Pseudomonas syringae pv. tomato avrB	Col-0	leaf
GSM477829.CEL	E-GEOD-19255	no	NA	NA	NA	Col-0	leaf
GSM477828.CEL	E-GEOD-19255	no	NA	NA	NA	Col-0	leaf
GSM507056.CEL	E-GEOD-20226	yes	OB	Phytophthora parasitica	Phytophthora parasitica	Col-0	root
GSM507055.CEL	E-GEOD-20226	yes	OB	Phytophthora parasitica	Phytophthora parasitica	Col-0	root
GSM507054.CEL	E-GEOD-20226	yes	OB	Phytophthora parasitica	Phytophthora parasitica	Col-0	root
GSM507053.CEL	E-GEOD-20226	yes	OB	Phytophthora parasitica	Phytophthora parasitica	Col-0	root
GSM507052.CEL	E-GEOD-20226	yes	OB	Phytophthora parasitica	Phytophthora parasitica	Col-0	root
GSM507051.CEL	E-GEOD-20226	yes	OB	Phytophthora parasitica	Phytophthora parasitica	Col-0	root
GSM507050.CEL	E-GEOD-20226	yes	OB	Phytophthora parasitica	Phytophthora parasitica	Col-0	root
GSM507049.CEL	E-GEOD-20226	yes	OB	Phytophthora parasitica	Phytophthora parasitica	Col-0	root
GSM507048.CEL	E-GEOD-20226	no	NA	NA	NA	Col-0	root
GSM507047.CEL	E-GEOD-20226	no	NA	NA	NA	Col-0	root
GSM526897.CEL	E-GEOD-21076	no	NA	NA	NA	Ws-2	cotyledon
GSM526898.CEL	E-GEOD-21076	no	NA	NA	NA	Ws-2	cotyledon
GSM526899.CEL	E-GEOD-21076	yes	OB	Hyaloperonospora arabidopsidis	Hyaloperonospora arabidopsidis strain Emwa1	Ws-2	cotyledon
GSM526900.CEL	E-GEOD-21076	yes	OB	Hyaloperonospora arabidopsidis	Hyaloperonospora arabidopsidis strain Emwa1	Ws-2	cotyledon
GSM526901.CEL	E-GEOD-21076	yes	OB	Hyaloperonospora arabidopsidis	Hyaloperonospora arabidopsidis strain Emwa1	Ws-2	cotyledon
GSM526902.CEL	E-GEOD-21076	yes	OB	Hyaloperonospora arabidopsidis	Hyaloperonospora arabidopsidis strain Emwa1	Ws-2	cotyledon
GSM545386.CEL	E-GEOD-21920	yes	BB	Pseudomonas syringae	Pseudomonas syringae pv. tomato	Col-0	rosette leaf
GSM545385.CEL	E-GEOD-21920	yes	BB	Pseudomonas syringae	Pseudomonas syringae pv. tomato	Col-0	rosette leaf
GSM545384.CEL	E-GEOD-21920	yes	BB	Pseudomonas syringae	Pseudomonas syringae pv. tomato	Col-0	rosette leaf
GSM545378.CEL	E-GEOD-21920	no	NA	NA	NA	Col-0	rosette leaf
GSM545377.CEL	E-GEOD-21920	no	NA	NA	NA	Col-0	rosette leaf
GSM545376.CEL	E-GEOD-21920	no	NA	NA	NA	Col-0	rosette leaf
GSM545375.CEL	E-GEOD-21920	yes	BB	Pseudomonas syringae	Pseudomonas syringae pv. tomato expressing HopZ1a:C216A	Col-0	rosette leaf
GSM545372.CEL	E-GEOD-21920	yes	BB	Pseudomonas syringae	Pseudomonas syringae pv. tomato expressing HopZ1a	Col-0	rosette leaf
GSM545368.CEL	E-GEOD-21920	yes	BB	Pseudomonas syringae	Pseudomonas syringae pv. tomato expressing HopZ1a:C216A	Col-0	rosette leaf
GSM545367.CEL	E-GEOD-21920	yes	BB	Pseudomonas syringae	Pseudomonas syringae pv. tomato expressing HopZ1a	Col-0	rosette leaf
GSM545364.CEL	E-GEOD-21920	yes	BB	Pseudomonas syringae	Pseudomonas syringae pv. tomato expressing HopZ1a	Col-0	rosette leaf
GSM545363.CEL	E-GEOD-21920	yes	BB	Pseudomonas syringae	Pseudomonas syringae pv. tomato expressing HopZ1a:C216A	Col-0	rosette leaf
GSM554315_WT_Emwa1_6dpi_rep2.CEL	E-GEOD-22274	yes	OB	Hyaloperonospora arabidopsidis	Hyaloperonospora arabidopsidis Emwa1	Col-0	seedling
GSM554315_WT_Emwa1_6dpi_rep1.CEL	E-GEOD-22274	yes	OB	Hyaloperonospora arabidopsidis	Hyaloperonospora arabidopsidis Emwa1	Col-0	seedling
GSM554314_WT_Emwa1_4dpi_rep2.CEL	E-GEOD-22274	yes	OB	Hyaloperonospora arabidopsidis	Hyaloperonospora arabidopsidis Emwa1	Col-0	seedling
GSM554314_WT_Emwa1_4dpi_rep1.CEL	E-GEOD-22274	yes	OB	Hyaloperonospora arabidopsidis	Hyaloperonospora arabidopsidis Emwa1	Col-0	seedling
GSM554313_WT_Emwa1_2dpi_rep2.CEL	E-GEOD-22274	yes	OB	Hyaloperonospora arabidopsidis	Hyaloperonospora arabidopsidis Emwa1	Col-0	seedling
GSM554313_WT_Emwa1_2dpi_rep1.CEL	E-GEOD-22274	yes	OB	Hyaloperonospora arabidopsidis	Hyaloperonospora arabidopsidis Emwa1	Col-0	seedling
GSM554312_WT_Emwa1_0.5dpi_rep2.CEL	E-GEOD-22274	yes	OB	Hyaloperonospora arabidopsidis	Hyaloperonospora arabidopsidis Emwa1	Col-0	seedling
GSM554312_WT_Emwa1_0.5dpi_rep1.CEL	E-GEOD-22274	yes	OB	Hyaloperonospora arabidopsidis	Hyaloperonospora arabidopsidis Emwa1	Col-0	seedling
GSM554311_WT_Emwa1_0dpi_rep2.CEL	E-GEOD-22274	no	NA	NA	NA	Col-0	seedling
GSM554311_WT_Emwa1_0dpi_rep1.CEL	E-GEOD-22274	no	NA	NA	NA	Col-0	seedling
GSM634312.CEL	E-GEOD-25818	no	NA	NA	NA	unk	leaf
GSM634311.CEL	E-GEOD-25818	no	NA	NA	NA	unk	leaf
GSM634310.CEL	E-GEOD-25818	no	NA	NA	NA	unk	leaf
GSM634309.CEL	E-GEOD-25818	yes	BB	Pseudomonas syringae	Pseudomonas syringae DC3000 hrcC mutant	unk	leaf
GSM634308.CEL	E-GEOD-25818	yes	BB	Pseudomonas syringae	Pseudomonas syringae DC3000 hrcC mutant	unk	leaf
GSM634307.CEL	E-GEOD-25818	yes	BB	Pseudomonas syringae	Pseudomonas syringae DC3000 hrcC mutant	unk	leaf
GSM643161.CEL	E-GEOD-26206	yes	FN	Rhizoctonia solani	Rhizoctonia solani AG2-1	Col-0	seedling
GSM643160.CEL	E-GEOD-26206	yes	FN	Rhizoctonia solani	Rhizoctonia solani AG2-1	Col-0	seedling
GSM643159.CEL	E-GEOD-26206	yes	FN	Rhizoctonia solani	Rhizoctonia solani AG2-1	Col-0	seedling
GSM643158.CEL	E-GEOD-26206	yes	FN	Rhizoctonia solani	Rhizoctonia solani AG8	Col-0	seedling
GSM643157.CEL	E-GEOD-26206	yes	FN	Rhizoctonia solani	Rhizoctonia solani AG8	Col-0	seedling
GSM643156.CEL	E-GEOD-26206	yes	FN	Rhizoctonia solani	Rhizoctonia solani AG8	Col-0	seedling
GSM643155.CEL	E-GEOD-26206	no	NA	NA	NA	Col-0	seedling
GSM643154.CEL	E-GEOD-26206	no	NA	NA	NA	Col-0	seedling
GSM643153.CEL	E-GEOD-26206	no	NA	NA	NA	Col-0	seedling
GSM914967_HK_Ws-Hpa-R2_ATH1.CEL	E-GEOD-37255	yes	OB	Hyaloperonospora arabidopsidis	Hyaloperonospora arabidopsidis strain Emwa1	Ws-4	cotyledon
GSM914966_HK_Ws-Hpa-R1_ATH1.CEL	E-GEOD-37255	yes	OB	Hyaloperonospora arabidopsidis	Hyaloperonospora arabidopsidis strain Emwa1	Ws-4	cotyledon
GSM914965_HK_Ws-Ctrl-R2_ATH1.CEL	E-GEOD-37255	no	NA	NA	NA	Ws-4	cotyledon
GSM914964_HK_Ws-Ctrl-R1_ATH1.CEL	E-GEOD-37255	no	NA	NA	NA	Ws-4	cotyledon
GSM6574.cel	E-GEOD-431	yes	FB	Glovinomyces cichoracearum	Erysiphe cichoracearum race UCSC	Col-0	leaf
GSM6572.cel	E-GEOD-431	no	NA	NA	NA	Col-0	leaf
GSM6571.cel	E-GEOD-431	no	NA	NA	NA	Col-0	leaf
GSM6227.cel	E-GEOD-431	no	NA	NA	NA	Col-0	leaf
GSM6576.cel	E-GEOD-431	yes	FB	Glovinomyces cichoracearum	Glovinomyces cichoracearum race UCSC	Col-0	leaf
GSM6575.cel	E-GEOD-431	yes	FB	Glovinomyces cichoracearum	Glovinomyces cichoracearum race UCSC	Col-0	leaf
GSM6573.cel	E-GEOD-431	yes	FB	Glovinomyces cichoracearum	Glovinomyces cichoracearum race UCSC	Col-0	leaf
GSM6544.cel	E-GEOD-431	no	NA	NA	NA	Col-0	leaf
GSM128776.CEL	E-GEOD-5532	yes	OB	Hyaloperonospora parasitica	Hyaloperonospora parasitica	Col-0	leaf
GSM128775.CEL	E-GEOD-5532	no	NA	NA	NA	Col-0	leaf
GSM133036.CEL	E-GEOD-5684	no	NA	NA	NA	Col-0	leaf
GSM133035.CEL	E-GEOD-5684	no	NA	NA	NA	Col-0	leaf
GSM133033.CEL	E-GEOD-5684	no	NA	NA	NA	Col-0	leaf
GSM133032.CEL	E-GEOD-5684	no	NA	NA	NA	Col-0	leaf
GSM133031.CEL	E-GEOD-5684	no	NA	NA	NA	Col-0	leaf
GSM133030.CEL	E-GEOD-5684	yes	FN	Botrytis cinerea	Botrytis cinerea	Col-0	leaf
GSM133029.CEL	E-GEOD-5684	yes	FN	Botrytis cinerea	Botrytis cinerea	Col-0	leaf
GSM133028.CEL	E-GEOD-5684	yes	FN	Botrytis cinerea	Botrytis cinerea	Col-0	leaf
GSM133027.CEL	E-GEOD-5684	yes	FN	Botrytis cinerea	Botrytis cinerea	Col-0	leaf
GSM133026.CEL	E-GEOD-5684	yes	FN	Botrytis cinerea	Botrytis cinerea	Col-0	leaf
GSM133025.CEL	E-GEOD-5684	yes	FN	Botrytis cinerea	Botrytis cinerea	Col-0	leaf
GSM133034.CEL	E-GEOD-5684	no	NA	NA	NA	Col-0	leaf
GSM133064.CEL	E-GEOD-5685	yes	BB	Pseudomonas syringae	Pseudomonas syringae ES4326	Col-0	leaf
GSM133058.CEL	E-GEOD-5685	yes	BB	Pseudomonas syringae	Pseudomonas syringae ES4326 avrRpt2	Col-0	leaf
GSM133051.CEL	E-GEOD-5685	yes	BB	Pseudomonas syringae	Pseudomonas syringae ES4326 avrRpt2	Col-0	leaf
GSM133050.CEL	E-GEOD-5685	yes	BB	Pseudomonas syringae	Pseudomonas syringae ES4326	Col-0	leaf
GSM133048.CEL	E-GEOD-5685	yes	BB	Pseudomonas syringae	Pseudomonas syringae ES4326 avrRpt2	Col-0	leaf
GSM133037.CEL	E-GEOD-5685	yes	BB	Pseudomonas syringae	Pseudomonas syringae ES4326 avrRpt2	Col-0	leaf
GSM133068.CEL	E-GEOD-5685	yes	BB	Pseudomonas syringae	Pseudomonas syringae ES4326	Col-0	leaf
GSM133066.CEL	E-GEOD-5685	no	NA	NA	NA	Col-0	leaf
GSM133065.CEL	E-GEOD-5685	yes	BB	Pseudomonas syringae	Pseudomonas syringae ES4326	Col-0	leaf
GSM133061.CEL	E-GEOD-5685	yes	BB	Pseudomonas syringae	Pseudomonas syringae ES4326 avrRpt2	Col-0	leaf
GSM133057.CEL	E-GEOD-5685	yes	BB	Pseudomonas syringae	Pseudomonas syringae ES4326 avrRpt2	Col-0	leaf
GSM133056.CEL	E-GEOD-5685	no	NA	NA	NA	Col-0	leaf
GSM133055.CEL	E-GEOD-5685	yes	BB	Pseudomonas syringae	Pseudomonas syringae ES4326	Col-0	leaf
GSM133054.CEL	E-GEOD-5685	yes	BB	Pseudomonas syringae	Pseudomonas syringae ES4326 avrRpt2	Col-0	leaf
GSM133053.CEL	E-GEOD-5685	yes	BB	Pseudomonas syringae	Pseudomonas syringae ES4326	Col-0	leaf
GSM133043.CEL	E-GEOD-5685	yes	BB	Pseudomonas syringae	Pseudomonas syringae ES4326	Col-0	leaf
GSM133041.CEL	E-GEOD-5685	yes	BB	Pseudomonas syringae	Pseudomonas syringae ES4326	Col-0	leaf
GSM133040.CEL	E-GEOD-5685	yes	BB	Pseudomonas syringae	Pseudomonas syringae ES4326 avrRpt2	Col-0	leaf
GSM133063.CEL	E-GEOD-5685	yes	BB	Pseudomonas syringae	Pseudomonas syringae ES4326	Col-0	leaf
GSM133060.CEL	E-GEOD-5685	yes	BB	Pseudomonas syringae	Pseudomonas syringae ES4326 avrRpt2	Col-0	leaf
GSM133046.CEL	E-GEOD-5685	yes	BB	Pseudomonas syringae	Pseudomonas syringae ES4326	Col-0	leaf
GSM133045.CEL	E-GEOD-5685	yes	BB	Pseudomonas syringae	Pseudomonas syringae ES4326 avrRpt2	Col-0	leaf
GSM133722.CEL	E-GEOD-5725	no	NA	NA	NA	Ws-2	wounded inflorescence stalk
GSM133721.CEL	E-GEOD-5725	yes	BB	Agrobacterium tumefaciens	Agrobacterium tumefaciens	Ws-2	wounded inflorescence stalk
GSM133720.CEL	E-GEOD-5725	no	NA	NA	NA	Ws-2	wounded inflorescence stalk
GSM133719.CEL	E-GEOD-5725	yes	BB	Agrobacterium tumefaciens	Agrobacterium tumefaciens	Ws-2	wounded inflorescence stalk
GSM133787.CEL	E-GEOD-5731	no	NA	NA	NA	Col-5	above ground rosette
GSM133786.CEL	E-GEOD-5731	yes	OB	Hyaloperonosporaa parasitica	Hyaloperonospora parasitica Hiks-1 spores	Col-5	above ground rosette
GSM151702.CEL	E-GEOD-6556	yes	BB	Pseudomonas syringae	Pseudomonas syringae pv tomato DC3000(avrRpt2)	Col-0	leaf
GSM151695.CEL	E-GEOD-6556	no	NA	NA	NA	Col-0	leaf
GSM151701.CEL	E-GEOD-6556	yes	BB	Pseudomonas syringae	Pseudomonas syringae pv tomato DC3000(avrRpt2)	Col-0	leaf
GSM151700.CEL	E-GEOD-6556	yes	BB	Pseudomonas syringae	Pseudomonas syringae pv tomato DC3000(avrRpt2)	Col-0	leaf
GSM151696.CEL	E-GEOD-6556	no	NA	NA	NA	Col-0	leaf
GSM151694.CEL	E-GEOD-6556	no	NA	NA	NA	Col-0	leaf
GSM244448.CEL	E-GEOD-9674	yes	BH	Xanthomonas campestris	Xanthomonas campestris pv campestris 147	Ws-4	leaf
GSM244444.CEL	E-GEOD-9674	yes	BH	Xanthomonas campestris	Xanthomonas campestris pv campestris 147	Ws-4	leaf
GSM244443.CEL	E-GEOD-9674	no	NA	NA	NA	Ws-4	leaf
GSM244457.CEL	E-GEOD-9674	yes	BH	Xanthomonas campestris	Xanthomonas campestris pv campestris 147	Ws-4	leaf
GSM244456.CEL	E-GEOD-9674	yes	BH	Xanthomonas campestris	Xanthomonas campestris pv campestris 147	Ws-4	leaf
GSM244447.CEL	E-GEOD-9674	yes	BH	Xanthomonas campestris	Xanthomonas campestris pv campestris 147	Ws-4	leaf
GSM244446.CEL	E-GEOD-9674	yes	BH	Xanthomonas campestris	Xanthomonas campestris pv campestris 147	Ws-4	leaf
GSM244445.CEL	E-GEOD-9674	yes	BH	Xanthomonas campestris	Xanthomonas campestris pv campestris 147	Ws-4	leaf
GSM244442.CEL	E-GEOD-9674	no	NA	NA	NA	Ws-4	leaf
Genome20020722_JSMP_9.CEL	E-MEXP-254	yes	RB	Plasmodiophora brassicae	Plasmodiophora brassicae	Col-0	root
Genome20020722_JSMP_8.CEL	E-MEXP-254	yes	RB	Plasmodiophora brassicae	Plasmodiophora brassicae	Col-0	root
Genome20020722_JSMP_7.CEL	E-MEXP-254	yes	RB	Plasmodiophora brassicae	Plasmodiophora brassicae	Col-0	root
Genome20020722_JSMP_6.CEL	E-MEXP-254	no	NA	NA	NA	Col-0	root
Genome20020722_JSMP_5.CEL	E-MEXP-254	no	NA	NA	NA	Col-0	root
Genome20020722_JSMP_4.CEL	E-MEXP-254	no	NA	NA	NA	Col-0	root
Genome20020722_JSMP_3.CEL	E-MEXP-254	no	NA	NA	NA	Col-0	root
Genome20020722_JSMP_12.CEL	E-MEXP-254	yes	RB	Plasmodiophora brassicae	Plasmodiophora brassicae	Col-0	root
Genome20020722_JSMP_10.CEL	E-MEXP-254	yes	RB	Plasmodiophora brassicae	Plasmodiophora brassicae	Col-0	root
Genome20020722_JSMP_2.CEL	E-MEXP-254	no	NA	NA	NA	Col-0	root
Genome20020722_JSMP_11.CEL	E-MEXP-254	yes	RB	Plasmodiophora brassicae	Plasmodiophora brassicae	Col-0	root
Genome20020722_JSMP_1.CEL	E-MEXP-254	no	NA	NA	NA	Col-0	root
HS116-118-06_infected_wt_24_h.CEL	E-MEXP-3122	yes	FN	Sclerotinia sclerotiorum	Sclerotinia sclerotiorum	Col-0	leaf
HS116-118-05_infected_wt_24_h.CEL	E-MEXP-3122	yes	FN	Sclerotinia sclerotiorum	Sclerotinia sclerotiorum	Col-0	leaf
HS116-118-04_infected_wt_24_h.CEL	E-MEXP-3122	yes	FN	Sclerotinia sclerotiorum	Sclerotinia sclerotiorum	Col-0	leaf
HS116-118-24_mock_wt_48_h.CEL	E-MEXP-3122	no	NA	NA	NA	Col-0	leaf
HS116-118-23_mock_wt_48_h.CEL	E-MEXP-3122	no	NA	NA	NA	Col-0	leaf
HS116-118-22_mock_wt_48_h.CEL	E-MEXP-3122	no	NA	NA	NA	Col-0	leaf
HS116-118-18_infected_wt_48_h.CEL	E-MEXP-3122	yes	FN	Sclerotinia sclerotiorum	Sclerotinia sclerotiorum	Col-0	leaf
HS116-118-17_infected_wt_48_h.CEL	E-MEXP-3122	yes	FN	Sclerotinia sclerotiorum	Sclerotinia sclerotiorum	Col-0	leaf
HS116-118-16_infected_wt_48_h.CEL	E-MEXP-3122	yes	FN	Sclerotinia sclerotiorum	Sclerotinia sclerotiorum	Col-0	leaf
HS116-118-12_mock_wt_24_h.CEL	E-MEXP-3122	no	NA	NA	NA	Col-0	leaf
HS116-118-11_mock_wt_24_h.CEL	E-MEXP-3122	no	NA	NA	NA	Col-0	leaf
HS116-118-10_mock_wt_24_h.CEL	E-MEXP-3122	no	NA	NA	NA	Col-0	leaf
km261002_control.CEL	E-MEXP-739	yes	FB	Blumeria graminis	Blumeria graminis (DC) Speer	Col-0	whole
km230403control8_12.CEL	E-MEXP-739	yes	FB	Blumeria graminis	Blumeria graminis (DC) Speer	Col-0	whole
km210803_2Rmock2-4.CEL	E-MEXP-739	yes	FB	Blumeria graminis	Blumeria graminis (DC) Speer	Col-0	whole
km051202_control_3.CEL	E-MEXP-739	yes	FB	Blumeria graminis	Blumeria graminis (DC) Speer	Col-0	whole
KM090903_mock8-12_2..CEL	E-MEXP-739	yes	FB	Blumeria graminis	Blumeria graminis (DC) Speer	Col-0	whole
km_220305_Mock1.CEL	E-MEXP-739	no	NA	NA	NA	Col-0	whole
km160903_3_8-12_mockn.i..CEL	E-MEXP-739	no	NA	NA	NA	Col-0	whole
km160903_2_8-12_mockn.i..CEL	E-MEXP-739	no	NA	NA	NA	Col-0	whole
km_220305_Mock3.CEL	E-MEXP-739	no	NA	NA	NA	Col-0	whole
km_220305_Mock2.CEL	E-MEXP-739	no	NA	NA	NA	Col-0	whole
km230503control8_12_notinf..CEL	E-MEXP-739	no	NA	NA	NA	Col-0	whole
YM_M8_ATH1_PD1_RepB.CEL	E-MTAB-542	yes	BN	Ralstonia solanacearum	Ralstonia solanacearum hrpB+Ralstonia solanacearum GMI1000	Col-0	aerial parts
YM_M7_ATH1_PD1_RepA.CEL	E-MTAB-542	yes	BN	Ralstonia solanacearum	Ralstonia solanacearum hrpB+Ralstonia solanacearum GMI1000	Col-0	aerial parts
YM_M6_ATH1_WD1_RepB.CEL	E-MTAB-542	no	BN	Ralstonia solanacearum	Ralstonia solanacearum GMI1000	Col-0	aerial parts
YM_M5_ATH1_WD1_RepA.CEL	E-MTAB-542	no	BN	Ralstonia solanacearum	Ralstonia solanacearum GMI1000	Col-0	aerial parts
YM_M4_ATH1_P24_RepB.CEL	E-MTAB-542	yes	BN	Ralstonia solanacearum	Ralstonia solanacearum hrpB+Ralstonia solanacearum GMI1000	Col-0	aerial parts
YM_M3_ATH1_P24_RepA.CEL	E-MTAB-542	yes	BN	Ralstonia solanacearum	Ralstonia solanacearum hrpB+Ralstonia solanacearum GMI1000	Col-0	aerial parts
YM_M2_ATH1_W24_RepB.CEL	E-MTAB-542	no	BN	Ralstonia solanacearum	Ralstonia solanacearum GMI1000	Col-0	aerial parts
YM_M1_ATH1_W24_RepA.CEL	E-MTAB-542	no	BN	Ralstonia solanacearum	Ralstonia solanacearum GMI1000	Col-0	aerial parts
GSM656489.CEL	E-GEOD-26679	no	NA	NA	NA	Col-0	rosette
GSM656490.CEL	E-GEOD-26679	no	NA	NA	NA	Col-0	rosette
GSM656491.CEL	E-GEOD-26679	no	NA	NA	NA	Col-0	rosette
GSM656492.CEL	E-GEOD-26679	no	NA	NA	NA	Col-0	rosette
GSM656493.CEL	E-GEOD-26679	yes	FB	Golovinomyces cichoracearum	Golovinomyces cichoracearum	Col-0	rosette
GSM656494.CEL	E-GEOD-26679	yes	FB	Golovinomyces cichoracearum	Golovinomyces cichoracearum	Col-0	rosette
GSM656495.CEL	E-GEOD-26679	yes	FB	Golovinomyces cichoracearum	Golovinomyces cichoracearum	Col-0	rosette
GSM656496.CEL	E-GEOD-26679	yes	FB	Golovinomyces cichoracearum	Golovinomyces cichoracearum	Col-0	rosette
GSM656497.CEL	E-GEOD-26679	yes	FB	Golovinomyces cichoracearum	Golovinomyces cichoracearum	Col-0	rosette
GSM656498.CEL	E-GEOD-26679	yes	FB	Golovinomyces cichoracearum	Golovinomyces cichoracearum	Col-0	rosette
GSM656499.CEL	E-GEOD-26679	yes	FB	Golovinomyces cichoracearum	Golovinomyces cichoracearum	Col-0	rosette
GSM656500.CEL	E-GEOD-26679	yes	FB	Golovinomyces cichoracearum	Golovinomyces cichoracearum	Col-0	rosette
GSM656501.CEL	E-GEOD-26679	yes	FB	Golovinomyces cichoracearum	Golovinomyces cichoracearum	Col-0	rosette
GSM656502.CEL	E-GEOD-26679	yes	FB	Golovinomyces cichoracearum	Golovinomyces cichoracearum	Col-0	rosette
GSM656503.CEL	E-GEOD-26679	yes	FB	Golovinomyces cichoracearum	Golovinomyces cichoracearum	Col-0	rosette
GSM656504.CEL	E-GEOD-26679	yes	FB	Golovinomyces cichoracearum	Golovinomyces cichoracearum	Col-0	rosette
GSM392494.CEL	E-GEOD-15680	yes	FB	Golovinomyces orontii	Golovinomyces orontii	Col-0	leaf
GSM392495.CEL	E-GEOD-15680	yes	FB	Golovinomyces orontii	Golovinomyces orontii	Col-0	leaf
GSM392496.CEL	E-GEOD-15680	no	NA	NA	NA	Col-0	leaf
GSM392497.CEL	E-GEOD-15680	no	NA	NA	NA	Col-0	leaf
GSM392488.CEL	E-GEOD-15680	yes	FB	Golovinomyces orontii	Golovinomyces orontii	Col-0	leaf epidermis and mesophyll
GSM392489.CEL	E-GEOD-15680	yes	FB	Golovinomyces orontii	Golovinomyces orontii	Col-0	leaf epidermis and mesophyll
GSM392490.CEL	E-GEOD-15680	no	NA	NA	NA	Col-0	leaf epidermis and mesophyll
GSM392491.CEL	E-GEOD-15680	no	NA	NA	NA	Col-0	leaf epidermis and mesophyll
GSM605340.CEL	E-GEOD-24552	no	NA	NA	NA	Col-0	seedling
GSM605341.CEL	E-GEOD-24552	no	NA	NA	NA	Col-0	seedling
GSM605342.CEL	E-GEOD-24552	no	NA	NA	NA	Col-0	seedling
GSM605343.CEL	E-GEOD-24552	yes	BB	Pseudomonas G62	Pseudomonas G62	Col-0	seedling
GSM605344.CEL	E-GEOD-24552	yes	BB	Pseudomonas G62	Pseudomonas G62	Col-0	seedling
GSM605345.CEL	E-GEOD-24552	yes	BB	Pseudomonas G62	Pseudomonas G62	Col-0	seedling
