# Supplementary material for: Discovery of Core Biotic Stress Responsive Genes in Arabidopsis by Weighted Gene Co-Expression Network Analysis
Source: PLoS One. 2015 Mar 2;10(3):e0118731. doi: 10.1371/journal.pone.0118731 (PMC4346582; doi:10.1371/journal.pone.0118731)
Supplement: S2 Table — (XLSX) [file pone.0118731.s007.xlsx]

## Sheet: Table S2
Table S2. Module membership, connectivity, and expression pattern of all 18,065 probesets included in the study.
			Connectivity		Up-regulated (n. experiments)			Down-regulated (n. experiments)			Not differentially regulated (n. experiments)
Probeset	Gene	Module	Weighted	Unweighted	Total	Biotrophs	Necrotrophs	Total	Biotrophs	Necrotrophs	Total	Biotrophs	Necrotrophs
248634_at	At5g49030	yellowgreen	450.491	98	5	3	2	106	88	12	56	44	11
266406_at	At2g38570	yellowgreen	70.5351	1	4	3	0	37	32	4	126	100	21
247235_at	At5g64580	yellowgreen	326.388	59	8	4	1	95	84	9	64	47	15
252362_at	At3g48500	yellowgreen	273.005	49	11	4	1	82	73	9	74	58	15
260125_at	At1g36390	yellowgreen	249.915	5	12	4	4	79	75	3	76	56	18
255033_at	At4g09520	yellowgreen	142.096	1	7	5	2	45	40	0	115	90	23
249026_at	At5g44785	yellowgreen	510.315	141	12	6	5	92	82	6	63	47	14
251993_at	At3g52960	yellowgreen	480.317	41	11	6	5	95	77	13	61	52	7
262086_at	At1g56050	yellowgreen	348.287	32	19	6	8	87	83	3	61	46	14
260598_at	At1g55930	yellowgreen	327.859	81	10	6	4	72	63	4	85	66	17
254141_at	At4g24620	yellowgreen	290.218	17	12	6	6	86	73	6	69	56	13
260815_at	At1g06950	yellowgreen	243.586	23	14	6	5	49	43	6	104	86	14
260463_at	At1g10930	yellowgreen	125.211	1	9	6	3	60	54	0	98	75	22
250794_at	At5g05270	yellowgreen	104.846	1	11	6	5	81	81	0	75	48	20
252934_at	At4g39120	yellowgreen	546.642	146	12	7	5	80	71	3	75	57	17
254485_at	At4g20760	yellowgreen	439.307	77	10	7	3	96	82	9	61	46	13
266887_at	At2g44650	yellowgreen	323.756	67	14	7	7	93	83	7	60	45	11
251496_at	At3g59040	yellowgreen	387.924	75	11	8	2	79	69	9	77	58	14
262754_at	At1g16350	yellowgreen	339.041	13	22	8	7	80	80	0	65	47	18
249821_at	At5g23690	yellowgreen	177.657	1	17	8	5	56	53	0	94	74	20
264095_at	At1g79230	yellowgreen	175.95	1	13	8	5	61	57	0	93	70	20
253384_at	At4g32915	yellowgreen	171.58	1	13	8	4	70	63	6	84	64	15
252239_at	At3g49990	yellowgreen	161.869	1	11	8	2	53	45	3	103	82	20
266410_at	At2g38770	yellowgreen	148.959	1	13	8	3	28	26	0	126	101	22
248762_at	At5g47455	yellowgreen	138.089	1	11	8	2	57	56	0	99	71	23
248072_at	At5g55680	yellowgreen	107.634	1	9	8	0	2	2	0	156	125	25
262738_at	At1g28530	yellowgreen	409.872	23	14	9	4	79	74	3	74	52	18
262937_at	At1g79560	yellowgreen	379.497	86	20	9	5	65	59	6	82	67	14
251195_at	At3g62930	yellowgreen	129.74	1	13	9	1	88	77	8	66	49	16
256341_at	At1g72040	yellowgreen	288.086	9	22	10	10	64	55	6	81	70	9
266678_at	At2g25870	yellowgreen	129.504	1	24	10	9	40	37	3	103	88	13
248533_at	At5g50020	yellowgreen	114.281	1	12	10	2	51	47	0	104	78	23
266889_at	At2g44640	yellowgreen	470.688	61	25	11	7	82	73	9	60	51	9
266684_at	At2g19720	yellowgreen	392.037	13	20	11	5	74	69	4	73	55	16
260250_at	At1g74260	yellowgreen	340.102	16	17	11	6	63	59	0	87	65	19
245387_at	At4g17520	yellowgreen	179.31	1	15	11	4	71	65	0	81	59	21
246040_at	At5g19370	yellowgreen	442.556	61	15	12	3	65	62	0	87	61	22
262573_at	At1g15390	yellowgreen	290.066	12	20	12	7	71	62	6	76	61	12
267506_at	At2g45520	yellowgreen	127.362	1	15	12	3	45	40	0	107	83	22
255785_at	At1g19920	yellowgreen	428.202	28	24	13	7	84	79	3	59	43	15
260100_at	At1g73177	yellowgreen	168.022	1	18	13	4	82	74	6	67	48	15
265079_at	At1g55460	yellowgreen	65.8539	1	17	13	0	45	45	0	105	77	25
267586_at	At2g41950	yellowgreen	551.429	191	19	14	5	94	81	9	54	40	11
263696_at	At1g31230	yellowgreen	476.203	63	22	14	8	80	73	0	65	48	17
259760_at	At1g77580	yellowgreen	338.137	9	21	14	7	95	82	6	51	39	12
258502_at	At3g02490	yellowgreen	152.61	1	22	14	5	56	48	7	89	73	13
255557_at	At4g01990	yellowgreen	138.862	1	17	14	3	17	14	0	133	107	22
249193_at	At5g42480	yellowgreen	535.69	143	20	15	5	75	67	3	72	53	17
247154_at	At5g65710	yellowgreen	171.203	1	17	15	2	59	51	1	91	69	22
260834_at	At1g06730	yellowgreen	131.99	1	20	15	1	46	43	3	101	77	21
245415_at	At4g17330	yellowgreen	126.11	1	18	15	3	36	31	3	113	89	19
253381_at	At4g33350	yellowgreen	90.6542	1	15	15	0	51	45	0	101	75	25
258288_at	At3g23295	yellowgreen	56.3915	1	15	15	0	32	27	3	120	93	22
250843_at	At5g04430	yellowgreen	425.329	62	24	16	8	71	64	3	72	55	14
246003_at	At5g20720	yellowgreen	377.439	23	31	16	8	56	47	9	80	72	8
246210_at	At4g36420	yellowgreen	146.749	1	24	16	5	38	36	0	105	83	20
259013_at	At3g07430	yellowgreen	370.485	17	33	17	11	74	65	9	60	53	5
259444_at	At1g02370	yellowgreen	185.814	1	22	17	3	54	50	0	91	68	22
262867_at	At1g64960	yellowgreen	135.773	1	24	17	1	33	33	0	110	85	24
252031_at	At3g52140	yellowgreen	229.738	7	28	18	9	44	43	0	95	74	16
257702_at	At3g12670	yellowgreen	217.019	2	28	18	10	60	54	0	79	63	15
259241_at	At3g33530	yellowgreen	117.963	1	19	18	1	17	11	0	131	106	24
257845_at	At3g28430	yellowgreen	105.601	1	18	18	0	35	25	4	114	92	21
253635_at	At4g30620	yellowgreen	629.335	606	24	19	5	91	75	10	52	41	10
249826_at	At5g23310	yellowgreen	509.276	109	30	19	7	87	82	3	50	34	15
261768_at	At1g15550	yellowgreen	118.16	1	24	19	2	72	63	6	71	53	17
260453_s_at	At1g72510	yellowgreen	118.065	1	19	19	0	77	62	10	71	54	15
261907_at	At1g65060	yellowgreen	108.982	1	23	19	2	74	74	0	70	42	23
251431_at	At3g60240	yellowgreen	106.72	1	21	19	2	40	30	4	106	86	19
259716_at	At1g61000	yellowgreen	71.084	1	24	19	5	26	19	0	117	97	20
253452_at	At4g31930	yellowgreen	174.574	1	26	20	0	26	23	3	115	92	22
265964_at	At2g37510	yellowgreen	125.339	1	22	20	2	29	27	0	116	88	23
252659_at	At3g44430	yellowgreen	112.241	1	26	20	4	62	54	5	79	61	16
256880_at	At3g26450	yellowgreen	109.341	1	23	20	1	70	62	6	74	53	18
248461_s_at	At5g50950	yellowgreen	89.4235	1	29	20	9	54	46	1	84	69	15
253106_at	At4g35870	yellowgreen	88.6302	1	24	20	4	29	23	0	114	92	21
253596_s_at	At4g30750	yellowgreen	73.6019	1	20	20	0	20	12	3	127	103	22
252003_at	At3g52770	yellowgreen	264.43	34	22	21	1	10	3	0	135	111	24
263757_at	At2g21430	yellowgreen	95.6484	1	26	21	3	38	28	5	103	86	17
250703_at	At5g06360	yellowgreen	173.665	1	25	22	2	26	24	0	116	89	23
253027_at	At4g38150	yellowgreen	161.712	1	29	22	4	33	30	3	105	83	18
251439_at	At3g59950	yellowgreen	123.473	1	23	22	0	34	18	10	110	95	15
262430_s_at	At1g47550	yellowgreen	124.341	1	26	23	3	19	8	6	122	104	16
247806_at	At5g58270	yellowgreen	97.3106	1	29	23	1	36	33	3	102	79	21
263864_at	At2g04530	yellowgreen	211.366	8	34	25	3	52	43	9	81	67	13
264818_at	At1g03530	yellowgreen	164.133	1	34	26	3	40	40	0	93	69	22
248549_at	At5g50310	yellowgreen	133.376	2	32	26	5	43	38	1	92	71	19
259540_at	At1g20640	yellowgreen	126.024	1	31	26	5	55	44	6	81	65	14
259942_at	At1g71260	yellowgreen	419.315	59	39	28	4	49	49	0	79	58	21
262964_at	At1g54380	yellowgreen	142.271	1	37	29	4	30	30	0	100	76	21
257218_at	At3g15000	yellowgreen	188.339	1	41	30	7	30	30	0	96	75	18
250888_at	At5g04460	yellowgreen	126.963	1	32	31	1	30	22	3	105	82	21
247152_at	At5g65620	yellowgreen	104.333	1	35	32	3	12	5	3	120	98	19
251430_at	At3g60110	yellowgreen	257.073	37	37	33	3	12	6	0	118	96	22
264726_at	At1g22985	yellowgreen	202.893	1	39	33	4	31	18	11	97	84	10
263862_at	At2g04550	yellowgreen	117.116	1	36	35	0	29	21	7	102	79	18
250249_at	At5g13760	yellowgreen	282.061	83	43	37	6	26	22	1	98	76	18
266441_at	At2g43250	yellowgreen	158.032	1	38	37	0	18	12	1	111	86	24
258964_at	At3g10540	yellowgreen	131.296	1	42	39	1	25	17	4	100	79	20
259099_at	At3g05010	yellowgreen	140.454	1	41	40	1	34	26	3	92	69	21
258660_at	At3g09850	yellowgreen	132.043	1	42	40	2	26	16	6	99	79	17
245331_at	At4g14410	yellowgreen	106.25	1	44	41	3	24	16	4	99	78	18
262770_at	At1g13190	yellowgreen	100.399	1	41	41	0	24	13	4	102	81	21
249091_at	At5g43860	yellowgreen	104.245	1	50	42	4	22	17	3	95	76	18
247305_at	At5g63905	yellowgreen	190.749	3	45	44	0	32	24	5	90	67	20
254724_at	At4g13630	yellowgreen	117.761	1	49	44	3	44	31	9	74	60	13
262961_at	At1g54490	yellowgreen	141.697	1	50	46	3	11	1	7	106	88	15
264038_at	At2g03690	yellowgreen	133.964	1	53	46	3	24	17	7	90	72	15
250113_at	At5g16320	yellowgreen	131.287	1	54	49	4	14	10	0	99	76	21
261935_at	At1g22610	yellowgreen	168.937	2	52	50	0	37	24	12	78	61	13
254661_at	At4g18260	yellowgreen	95.73	1	52	51	1	12	4	3	103	80	21
261365_at	At1g53110	yellowgreen	141.936	1	63	55	6	11	5	1	93	75	18
264858_at	At1g24190	yellowgreen	121.429	1	57	56	1	19	9	3	91	70	21
258099_at	At3g23540	yellowgreen	293.101	10	66	58	6	24	16	6	77	61	13
245457_s_at	At4g16960	yellowgreen	148.763	1	62	58	3	3	1	2	102	76	20
253750_at	At4g29000	yellowgreen	101.937	1	61	59	1	15	10	1	91	66	23
251505_at	At3g59050	yellowgreen	132.213	1	69	60	5	28	22	5	70	53	15
249308_at	At5g41350	yellowgreen	264.907	5	65	61	3	14	9	4	88	65	18
251187_at	At3g62770	yellowgreen	244.343	3	68	61	6	19	15	0	80	59	19
245166_at	At2g33170	yellowgreen	142.179	1	66	62	3	9	8	1	92	65	21
247841_at	At5g58040	yellowgreen	103.01	1	69	62	7	17	11	3	81	62	15
262845_at	At1g14740	yellowgreen	156.154	1	75	65	3	19	9	10	73	61	12
263657_at	At1g04440	yellowgreen	171.68	1	67	66	0	34	21	9	66	48	16
264780_at	At1g08720	yellowgreen	135.401	1	69	67	0	18	11	5	80	57	20
265733_at	At2g01190	yellowgreen	169.357	1	81	70	4	23	17	6	63	48	15
249081_at	At5g44090	yellowgreen	293.398	9	83	72	9	9	8	0	75	55	16
255742_at	At1g25560	yellowgreen	137.228	1	82	73	4	23	15	8	62	47	13
260571_at	At2g43790	yellowgreen	172.76	1	80	75	0	13	4	9	74	56	16
251862_at	At3g54850	yellowgreen	162.214	1	85	83	1	4	2	1	78	50	23
246909_at	At5g25770	yellowgreen	307.34	5	96	90	3	13	6	5	58	39	17
259502_at	At1g15670	yellowgreen	224.111	2	114	101	6	17	10	7	36	24	12
256034_at	At1g07080	yellow4	219.544	1	12	9	3	51	41	3	104	85	19
251143_at	At5g01220	yellow4	279.608	89	15	11	3	73	59	9	79	65	13
245621_at	At4g14070	yellow4	247.52	14	12	12	0	81	65	9	74	58	16
262877_at	At1g64850	yellow4	128.79	1	16	12	4	50	44	4	101	79	17
252647_at	At3g44620	yellow4	192.699	6	16	13	3	68	66	0	83	56	22
245013_at	AtCg00470	yellow4	180.971	56	19	13	5	45	35	6	103	87	14
257227_at	At3g27820	yellow4	177.915	9	14	13	1	68	57	7	85	65	17
251713_at	At3g56080	yellow4	167.366	1	19	13	6	103	90	6	45	32	13
263391_at	At2g11810	yellow4	152.479	21	14	13	0	59	50	9	94	72	16
245014_at	AtCg00480	yellow4	140.759	23	15	13	1	34	27	3	118	95	21
264250_at	At1g78680	yellow4	237.909	6	22	14	8	81	71	3	64	50	14
255013_at	At4g10000	yellow4	193.931	19	17	14	3	56	42	8	94	79	14
257965_at	At3g19900	yellow4	166.583	2	15	14	1	75	60	8	77	61	16
258640_at	At3g07930	yellow4	163.462	1	22	15	7	41	31	3	104	89	15
251579_at	At3g58170	yellow4	138.116	17	18	15	3	44	35	3	105	85	19
244935_at	AtCg01090	yellow4	133.455	1	16	15	1	34	26	3	117	94	21
259374_at	At3g16280	yellow4	171.892	4	19	16	3	18	15	3	130	104	19
246956_at	At5g04890	yellow4	146.462	25	22	16	5	53	46	3	92	73	17
247918_at	At5g57610	yellow4	104.277	1	19	17	2	73	58	8	75	60	15
249107_at	At5g43680	yellow4	109.276	1	19	18	0	26	21	0	122	96	25
254374_at	At4g21780	yellow4	183.777	12	25	19	6	22	22	0	120	94	19
264970_at	At1g67280	yellow4	290.009	65	23	20	3	57	43	7	87	72	15
246276_at	At4g37270	yellow4	179.039	6	24	21	3	35	27	3	108	87	19
265685_at	At2g24430	yellow4	170.793	14	21	21	0	18	15	3	128	99	22
266065_at	At2g18790	yellow4	162.401	24	28	21	3	52	45	6	87	69	16
255021_at	At4g10330	yellow4	162.092	44	27	22	4	42	39	3	98	74	18
262180_at	At1g78050	yellow4	225.614	26	29	23	4	26	26	0	112	86	21
267081_at	At2g41210	yellow4	182.828	4	25	23	2	18	17	1	124	95	22
256081_at	At1g20700	yellow4	163.342	46	23	23	0	12	9	3	132	103	22
258263_at	At3g15780	yellow4	196.024	9	25	24	1	59	48	4	83	63	20
262982_at	At1g54390	yellow4	134.104	1	26	25	0	29	26	3	112	84	22
246636_at	At5g34850	yellow4	133.513	1	25	25	0	56	44	6	86	66	19
254596_at	At4g18975	yellow4	186.268	3	32	26	6	46	32	7	89	77	12
265908_at	At4g00270	yellow4	185.934	2	32	26	4	43	39	3	92	70	18
249285_at	At5g41960	yellow4	138.563	1	38	26	12	40	33	0	89	76	13
253834_at	At4g27800	yellow4	329.666	3	30	27	3	54	41	6	83	67	16
246212_at	At4g36930	yellow4	170.728	49	31	27	3	28	26	0	108	82	22
261900_at	At1g80940	yellow4	164.008	1	27	27	0	45	35	6	95	73	19
255721_at	At1g31940	yellow4	108.434	1	30	27	0	30	25	4	107	83	21
258134_at	At3g24530	yellow4	219.36	3	37	28	3	52	44	8	78	63	14
264512_at	At1g09575	yellow4	176.279	12	34	30	3	52	41	7	81	64	15
249469_at	At5g39320	yellow4	168.181	3	46	30	9	59	50	9	62	55	7
250127_at	At5g16380	yellow4	147.335	1	35	30	4	40	34	3	92	71	18
261803_at	At1g30500	yellow4	170.328	3	44	31	10	45	37	6	78	67	9
263876_at	At2g21880	yellow4	145.165	1	34	31	3	75	55	13	58	49	9
253828_at	At4g27970	yellow4	223.263	23	44	32	9	15	12	3	108	91	13
267169_at	At2g37540	yellow4	195.46	29	39	32	2	61	47	14	67	56	9
253061_at	At4g37610	yellow4	146.185	1	40	33	0	76	69	7	51	33	18
252925_at	At4g39100	yellow4	191.74	1	37	34	2	29	22	6	101	79	17
264300_at	At1g78670	yellow4	156.08	3	47	34	13	41	34	0	79	67	12
260785_at	At1g06200	yellow4	203.89	1	40	36	4	20	14	3	107	85	18
263938_at	At2g35900	yellow4	201.279	42	41	36	4	21	15	6	105	84	15
265093_at	At1g03905	yellow4	264.998	68	44	37	7	10	10	0	113	88	18
259642_at	At1g69030	yellow4	166.243	1	47	37	3	57	47	10	63	51	12
245627_at	At1g56600	yellow4	149.489	11	42	37	5	49	39	4	76	59	16
260462_at	At1g10970	yellow4	210.082	2	41	38	3	46	32	7	80	65	15
267423_at	At2g35060	yellow4	157.42	10	44	39	5	46	38	3	77	58	17
267405_at	At2g33740	yellow4	165.16	1	49	40	4	39	36	3	79	59	18
251217_at	At3g62560	yellow4	177.089	43	47	41	0	19	16	3	101	78	22
245127_at	At2g47600	yellow4	144.473	30	52	43	9	44	34	3	71	58	13
260820_at	At1g06840	yellow4	143.522	1	56	43	9	6	6	0	105	86	16
246409_at	At1g57700	yellow4	115.431	1	49	43	3	35	32	3	83	60	19
256781_at	At3g13650	yellow4	232.816	68	58	44	12	22	17	3	87	74	10
262444_at	At1g47480	yellow4	159.32	26	47	47	0	10	10	0	110	78	25
248914_at	At5g45750	yellow4	146.485	2	61	54	3	43	33	7	63	48	15
257784_at	At3g26980	yellow4	197.675	6	73	55	12	14	12	2	80	68	11
255714_at	At4g00300	yellow4	148.838	1	69	59	3	17	10	7	81	66	15
246955_at	At5g04870	yellow4	148.948	1	67	60	0	20	17	3	80	58	22
260974_at	At1g53440	yellow4	173.73	1	83	68	12	24	19	2	60	48	11
245880_at	At5g09430	yellow3	42.7736	14	0	0	0	3	3	0	164	132	25
267295_at	At2g23800	yellow3	42.7736	14	0	0	0	3	3	0	164	132	25
256162_at	At1g55390	yellow3	85.5666	1	1	1	0	6	6	0	160	128	25
258103_at	At3g23630	yellow3	45.2494	8	1	1	0	14	14	0	152	120	25
255315_at	At4g04160	yellow3	42.3913	13	3	3	0	0	0	0	164	132	25
252963_at	At4g38820	yellow3	28.4609	1	3	3	0	6	6	0	158	126	25
255175_at	At4g07960	yellow3	76.767	1	7	6	0	24	24	0	136	105	25
262234_at	At1g48270	yellow3	67.1607	1	9	7	0	23	22	0	135	106	25
255413_at	At4g03140	yellow3	39.6606	4	9	7	0	37	33	1	121	95	24
246868_at	At5g26010	yellow3	36.495	4	7	7	0	24	18	6	136	110	19
257622_at	At3g20280	yellow3	36.4041	4	9	7	0	15	10	3	143	118	22
259332_at	At3g03830	yellow3	63.1518	1	8	8	0	46	38	4	113	89	21
267580_at	At2g41990	yellow3	51.5962	1	15	8	4	28	25	3	124	102	18
257403_at	At1g62520	yellow3	46.3734	4	8	8	0	16	15	1	143	112	24
256165_at	At1g48780	yellow3	89.0396	1	10	10	0	32	25	3	125	100	22
251249_at	At3g62160	yellow3	53.5196	1	14	10	3	24	20	2	129	105	20
265114_at	At1g62440	yellow3	43.1485	8	10	10	0	11	11	0	146	114	25
261095_at	At1g62930	yellow3	40.456	3	11	10	1	21	17	0	135	108	24
260655_at	At1g19320	yellow3	40.0452	6	11	10	0	6	6	0	150	119	25
266050_at	At2g40770	yellow3	78.0648	1	13	12	1	26	19	3	128	104	21
258356_at	At3g14340	yellow3	53.2261	1	19	12	3	56	50	6	92	73	16
260532_at	At2g47330	yellow3	66.4255	1	13	13	0	14	14	0	140	108	25
262730_at	At1g16390	yellow3	32.0199	1	15	13	0	13	11	2	139	111	23
264202_at	At1g22810	yellow3	63.0962	1	19	15	0	3	3	0	145	117	25
259336_at	At3g03750	yellow3	42.9979	6	16	15	0	11	10	1	140	110	24
250767_at	At5g05660	yellow3	59.2571	1	17	17	0	24	17	3	126	101	22
266592_at	At2g46210	yellow3	52.0931	4	20	17	0	6	6	0	141	112	25
255177_at	At4g08040	yellow3	50.406	1	24	18	0	24	21	3	119	96	22
247203_at	At5g65180	yellow3	39.2036	1	20	18	1	35	23	10	112	94	14
254769_at	At4g13330	yellow3	57.6368	1	25	19	4	16	16	0	126	100	21
247184_at	At5g65450	yellow3	52.7832	1	29	19	4	30	26	4	108	90	17
254735_at	At4g13810	yellow3	72.3145	1	23	23	0	35	28	3	109	84	22
257598_at	At3g24800	yellow3	61.7424	1	24	23	1	54	42	9	89	70	15
246385_at	At1g77390	yellow3	53.9718	1	28	23	0	17	11	6	122	101	19
265512_at	At2g05590	yellow3	83.5521	1	28	24	3	44	34	9	95	77	13
252241_at	At3g50050	yellow3	64.7891	1	30	24	5	49	42	6	88	69	14
AFFX-r2-At-U12639_at	NA	yellow3	43.3158	1	24	24	0	7	7	0	136	104	25
255770_at	At1g18560	yellow3	45.9122	1	26	25	0	25	22	0	116	88	25
256078_at	At1g20670	yellow3	56.7147	1	27	26	1	42	35	3	98	74	21
AFFX-Athal-25SrRNA_s_at	NA	yellow3	38.2718	6	29	27	2	26	21	1	112	87	22
260217_at	At1g74600	yellow3	45.2371	1	31	29	1	20	15	1	116	91	23
254579_at	At4g19400	yellow3	47.381	1	39	33	2	37	37	0	91	65	23
265882_at	At2g42490	yellow3	56.2303	1	46	34	6	17	14	3	104	87	16
254965_at	At4g11090	yellow3	72.5334	1	38	37	0	31	21	5	98	77	20
247265_at	At5g64550	yellow3	50.94	1	50	39	11	35	27	1	82	69	13
251585_at	At3g58630	yellow3	57.4133	1	46	43	1	24	16	6	97	76	18
246979_s_at	At5g25020	yellow2	70.0613	1	7	2	1	47	47	0	113	86	24
266444_at	At2g43150	yellow2	69.2668	1	6	4	2	45	44	0	116	87	23
245505_at	At4g15690	yellow2	69.4256	1	12	6	0	81	65	15	74	64	10
263290_at	At2g10930	yellow2	40.8371	1	6	6	0	32	32	0	129	97	25
263608_at	At2g16260	yellow2	47.365	1	8	8	0	40	38	1	119	89	24
259475_at	At1g19140	yellow2	128.457	1	27	13	9	59	55	3	81	67	13
247119_at	At5g65900	yellow2	93.4603	1	32	17	8	52	52	0	83	66	17
247888_at	At5g57920	yellow2	54.0562	1	19	18	0	32	29	3	116	88	22
256771_at	At3g13710	yellow2	121.762	1	25	24	1	55	35	13	87	76	11
263984_at	At2g42670	yellow2	99.6634	1	27	25	2	47	34	6	93	76	17
247237_at	At5g64600	yellow2	68.1722	1	29	25	4	27	18	3	111	92	18
267501_at	At2g45540	yellow2	106.094	1	30	30	0	29	19	3	108	86	22
261238_at	At1g32810	yellow2	65.9108	1	34	31	2	25	15	6	108	89	17
247650_at	At5g59960	yellow2	125.555	1	32	32	0	45	30	8	90	73	17
262487_at	At1g21610	yellow2	123.127	1	36	33	3	27	14	6	104	88	16
256146_at	At1g48760	yellow2	82.292	1	33	33	0	30	19	6	104	83	19
252613_at	At3g45190	yellow2	65.0603	1	39	34	5	27	19	3	101	82	17
255253_at	At4g05000	yellow2	125.813	1	38	37	1	17	6	6	112	92	18
255762_at	At1g16710	yellow2	67.9894	1	39	37	2	16	9	0	112	89	23
245132_at	At2g45320	yellow2	118.753	1	42	40	2	25	13	5	100	82	18
252264_at	At3g49590	yellow2	146.214	1	42	42	0	29	18	4	96	75	21
265771_at	At2g48030	yellow2	114.973	1	44	44	0	42	20	15	81	71	10
258954_at	At3g01400	yellow2	99.7671	1	44	44	0	28	12	9	95	79	16
265613_at	At2g25560	yellow2	92.1209	1	46	45	1	19	10	6	102	80	18
253673_at	At4g29530	yellow2	100.524	1	47	47	0	21	9	6	99	79	19
263196_at	At1g36070	yellow2	131.503	1	50	50	0	32	18	7	85	67	18
265217_s_at	At1g05090	yellow2	142.48	1	55	51	4	33	15	11	79	69	10
251629_at	At3g57410	yellow2	103.39	1	51	51	0	31	19	5	85	65	20
254547_at	At4g19860	yellow2	132.916	1	52	52	0	35	22	6	80	61	19
257833_at	At3g26640	yellow2	99.4303	1	58	55	2	27	20	6	82	60	17
256121_at	At1g18160	yellow2	124.057	1	56	56	0	21	9	7	90	70	18
247866_at	At5g57550	yellow2	105.801	1	63	60	2	34	22	8	70	53	15
261403_at	At1g79590	yellow2	131.756	1	61	61	0	24	13	4	82	61	21
249595_at	At5g37930	yellow2	148.978	1	65	64	0	22	13	6	80	58	19
245642_at	At1g25275	yellow2	89.9248	1	82	65	15	30	21	5	55	49	5
247140_at	At5g66250	yellow2	191.093	1	82	82	0	18	8	6	67	45	19
258428_at	At3g16610	yellow	303.084	774	0	0	0	3	3	0	164	132	25
261372_at	At1g53010	yellow	303.084	774	0	0	0	3	3	0	164	132	25
252536_at	At3g45700	yellow	276.708	700	0	0	0	3	3	0	164	132	25
262904_at	At1g59725	yellow	259.234	636	0	0	0	4	4	0	163	131	25
261278_at	At1g05800	yellow	230.303	445	3	0	3	3	3	0	161	132	22
250068_at	At5g17960	yellow	217.996	505	0	0	0	3	3	0	164	132	25
245378_at	At4g17710	yellow	211.901	446	0	0	0	5	5	0	162	130	25
249388_at	At5g40090	yellow	187.171	378	0	0	0	33	33	0	134	102	25
257233_at	At3g15050	yellow	179.013	335	0	0	0	9	7	2	158	128	23
259758_s_at	At1g77530	yellow	169.88	292	2	0	0	31	31	0	134	104	25
256154_at	At3g08490	yellow	162.461	287	0	0	0	5	5	0	162	130	25
248069_at	At5g55650	yellow	147.413	222	0	0	0	6	6	0	161	129	25
253246_at	At4g34600	yellow	125.077	80	0	0	0	43	31	10	124	104	15
256054_at	At1g07120	yellow	99.4766	59	0	0	0	5	5	0	162	130	25
247469_at	At5g62165	yellow	93.1772	106	1	0	0	22	15	3	144	120	22
262763_at	At1g28690	yellow	244.494	588	1	1	0	3	3	0	163	131	25
258325_at	At3g22830	yellow	240.906	511	1	1	0	14	12	2	152	122	23
256465_at	At1g32570	yellow	207.84	473	1	1	0	4	4	0	162	130	25
256360_at	At1g66440	yellow	178.851	340	1	1	0	11	11	0	155	123	25
256701_at	At3g52270	yellow	177.816	326	1	1	0	3	3	0	163	131	25
249676_at	At5g35960	yellow	172.198	265	1	1	0	7	7	0	159	127	25
266827_at	At2g22920	yellow	131.413	101	1	1	0	19	19	0	147	115	25
267626_at	At2g42250	yellow	124.29	189	2	1	0	3	3	0	162	131	25
258541_at	At3g07000	yellow	116.504	108	1	1	0	12	12	0	154	122	25
258578_at	At3g04200	yellow	115.821	82	1	1	0	37	37	0	129	97	25
245763_at	At1g27850	yellow	85.7421	1	3	1	2	43	31	6	121	103	17
258042_at	At3g21310	yellow	288.805	732	2	2	0	3	3	0	162	130	25
257089_at	At3g20520	yellow	272.902	683	2	2	0	3	3	0	162	130	25
263745_at	At2g21450	yellow	269.371	677	2	2	0	3	3	0	162	130	25
249522_at	At5g38700	yellow	234.697	548	2	2	0	26	26	0	139	107	25
258018_at	At3g19500	yellow	220.656	398	2	2	0	3	3	0	162	130	25
252538_at	At3g45720	yellow	219.559	514	2	2	0	3	3	0	162	130	25
264749_at	At1g22830	yellow	204.937	440	2	2	0	8	8	0	157	125	25
249972_at	At5g19040	yellow	193.456	412	2	2	0	14	14	0	151	119	25
264470_at	At1g67110	yellow	181.221	260	2	2	0	9	9	0	156	124	25
245382_at	At4g17800	yellow	169.702	273	2	2	0	14	8	6	151	125	19
256774_at	At3g13760	yellow	160.527	192	2	2	0	16	10	6	149	123	19
259260_at	At3g11370	yellow	157.122	234	2	2	0	10	10	0	155	123	25
264282_at	At1g61840	yellow	144.913	169	2	2	0	3	3	0	162	130	25
261504_at	At1g71692	yellow	123.276	89	2	2	0	20	20	0	145	113	25
255533_at	At4g02180	yellow	117.882	132	2	2	0	11	11	0	154	122	25
264495_at	At1g27380	yellow	110.534	118	2	2	0	19	19	0	146	114	25
262348_at	At2g48160	yellow	95.9238	4	3	2	1	55	53	0	109	80	24
251653_at	At3g57130	yellow	71.6785	3	2	2	0	12	12	0	153	121	25
251223_at	At3g62610	yellow	7.70175	1	2	2	0	4	4	0	161	129	25
249590_at	At5g37870	yellow	300.069	768	3	3	0	0	0	0	164	132	25
254766_at	At4g13280	yellow	292.368	730	3	3	0	12	12	0	152	120	25
261980_at	At1g33820	yellow	278.025	712	3	3	0	2	0	2	162	132	23
256448_s_at	At1g33450	yellow	271.573	684	3	3	0	0	0	0	164	132	25
248019_at	At5g56480	yellow	265.561	672	3	3	0	0	0	0	164	132	25
254972_at	At4g10440	yellow	262.13	651	3	3	0	0	0	0	164	132	25
247932_at	At5g56920	yellow	262.074	659	3	3	0	0	0	0	164	132	25
266756_at	At2g46950	yellow	259.263	617	3	3	0	11	4	0	153	128	25
250241_at	At5g13600	yellow	258.743	643	3	3	0	0	0	0	164	132	25
245241_at	At1g44478	yellow	256.855	628	3	3	0	0	0	0	164	132	25
261092_at	At1g62870	yellow	246.918	590	4	3	1	10	10	0	153	122	24
262436_at	At1g47610	yellow	241.253	557	3	3	0	7	2	0	157	130	25
261996_at	At1g33830	yellow	234.743	558	3	3	0	0	0	0	164	132	25
259986_at	At1g75050	yellow	232.421	549	3	3	0	0	0	0	164	132	25
252762_at	At3g42780	yellow	229.722	546	3	3	0	0	0	0	164	132	25
260888_at	At1g29140	yellow	226.172	517	3	3	0	1	1	0	163	131	25
265518_at	At2g06040	yellow	225.986	528	4	3	1	3	0	3	160	132	21
252815_at	At3g42540	yellow	225.94	529	3	3	0	3	3	0	161	129	25
264145_at	At1g79310	yellow	224.321	491	3	3	0	16	14	2	148	118	23
257523_at	At3g01620	yellow	217.212	510	3	3	0	0	0	0	164	132	25
266008_at	At2g37390	yellow	208.804	461	3	3	0	14	14	0	150	118	25
247437_at	At5g62490	yellow	206.966	459	3	3	0	0	0	0	164	132	25
253123_at	At4g36000	yellow	195.816	366	3	3	0	5	5	0	159	127	25
259813_at	At1g49860	yellow	180.839	360	6	3	3	16	13	3	145	119	19
266477_at	At2g31085	yellow	155.005	148	3	3	0	14	14	0	150	118	25
265126_s_at	At1g55380	yellow	152.474	236	3	3	0	9	9	0	155	123	25
260471_at	At1g11070	yellow	150.647	106	3	3	0	12	5	0	152	127	25
253187_at	At4g35280	yellow	148.709	230	3	3	0	1	1	0	163	131	25
261514_at	At1g71870	yellow	136.895	139	4	3	1	13	13	0	150	119	24
250308_at	At5g12180	yellow	125.142	98	3	3	0	8	1	0	156	131	25
249573_at	At5g37640	yellow	121.707	124	3	3	0	4	4	0	160	128	25
256079_at	At1g20680	yellow	120.571	126	3	3	0	17	17	0	147	115	25
245491_at	At4g16320	yellow	115.553	136	3	3	0	8	4	0	156	128	25
250375_at	At5g11540	yellow	113.954	99	3	3	0	10	10	0	154	122	25
253330_at	At4g33530	yellow	107.371	45	3	3	0	73	59	9	91	73	16
253017_at	At4g37970	yellow	104.376	110	5	3	2	21	20	0	141	112	23
247456_at	At5g62160	yellow	102.231	40	6	3	3	20	20	0	141	112	22
264644_at	At1g08960	yellow	98.2812	56	3	3	0	29	25	0	135	107	25
256924_at	At3g29590	yellow	69.8648	46	3	3	0	21	21	0	143	111	25
264718_at	At1g70130	yellow	285.323	653	7	4	3	5	3	2	155	128	20
265640_at	At2g27395	yellow	277.455	703	4	4	0	0	0	0	163	131	25
246707_at	At5g28140	yellow	274.765	684	4	4	0	2	2	0	161	129	25
257453_at	At1g65130	yellow	273.528	694	4	4	0	0	0	0	163	131	25
250491_at	At5g09780	yellow	270.601	678	4	4	0	0	0	0	163	131	25
267286_at	At2g23640	yellow	263.867	662	4	4	0	0	0	0	163	131	25
266404_at	At2g38590	yellow	253.133	609	4	4	0	0	0	0	163	131	25
266546_at	At2g35270	yellow	247.406	550	4	4	0	11	8	3	152	123	22
263673_at	At2g04800	yellow	241.641	544	5	4	0	19	16	3	143	115	22
266041_s_at	At2g07736	yellow	226.2	515	4	4	0	0	0	0	163	131	25
261989_at	At1g33670	yellow	223.894	523	4	4	0	2	2	0	161	129	25
252224_at	At3g49860	yellow	216.631	475	4	4	0	15	12	3	148	119	22
265371_at	At2g06490	yellow	211.607	493	4	4	0	0	0	0	163	131	25
259269_at	At3g01270	yellow	209.801	480	5	4	0	0	0	0	162	131	25
266549_at	At2g35150	yellow	205.859	425	6	4	0	19	17	2	142	114	23
264411_at	At1g43240	yellow	205.502	451	4	4	0	3	3	0	160	128	25
251298_at	At3g62040	yellow	195.688	401	5	4	1	17	11	6	145	120	18
257015_at	At3g28680	yellow	192.409	414	4	4	0	0	0	0	163	131	25
249349_at	At5g40350	yellow	185.095	319	4	4	0	2	2	0	161	129	25
246096_at	At5g20330	yellow	163.924	275	5	4	0	1	1	0	161	130	25
265463_at	At2g37090	yellow	163.213	91	5	4	1	30	23	6	132	108	18
245539_at	At4g15230	yellow	159.619	282	4	4	0	0	0	0	163	131	25
253895_at	At4g27160	yellow	155.024	260	4	4	0	2	2	0	161	129	25
260212_at	At1g74480	yellow	154.96	225	4	4	0	2	2	0	161	129	25
251009_at	At5g02640	yellow	154.631	259	4	4	0	13	13	0	150	118	25
265923_at	At2g18470	yellow	154.086	185	4	4	0	7	7	0	156	124	25
249497_at	At5g39220	yellow	152.701	207	4	4	0	9	9	0	154	122	25
262968_at	At1g75720	yellow	145.046	213	5	4	0	7	7	0	155	124	25
262894_at	At1g59780	yellow	144.821	179	7	4	0	11	9	0	149	122	25
262696_at	At1g75870	yellow	138.23	151	5	4	0	1	1	0	161	130	25
247379_at	At5g63370	yellow	130.63	71	7	4	0	16	15	1	144	116	24
267453_at	At2g33880	yellow	125.349	115	4	4	0	24	24	0	139	107	25
266809_at	At2g29970	yellow	111.511	1	8	4	4	79	63	9	80	68	12
248978_at	At5g45070	yellow	81.321	56	4	4	0	7	7	0	156	124	25
261162_at	At1g34440	yellow	79.0474	6	4	4	0	26	26	0	137	105	25
261543_at	At1g63550	yellow	66.4821	21	4	4	0	4	4	0	159	127	25
257726_at	At3g18360	yellow	27.2961	1	4	4	0	18	18	0	145	113	25
264073_at	At2g10840	yellow	13.0336	1	4	4	0	0	0	0	163	131	25
246753_at	At5g27900	yellow	7.54133	2	4	4	0	0	0	0	163	131	25
263820_at	At2g09910	yellow	269.037	667	5	5	0	0	0	0	162	130	25
257274_at	At3g14510	yellow	264.656	651	5	5	0	2	2	0	160	128	25
261396_at	At1g79800	yellow	262.105	646	5	5	0	1	1	0	161	129	25
257186_at	At3g13130	yellow	221.465	526	5	5	0	0	0	0	162	130	25
250979_at	At5g03090	yellow	199.696	446	8	5	3	1	1	0	158	129	22
249937_at	At5g22470	yellow	182.472	381	5	5	0	2	2	0	160	128	25
256695_at	At3g32090	yellow	179.406	354	5	5	0	0	0	0	162	130	25
252550_at	At3g45870	yellow	175.081	156	5	5	0	11	11	0	151	119	25
253937_at	At4g26890	yellow	175.049	297	7	5	0	26	26	0	134	104	25
259682_at	At1g63040	yellow	161.311	193	12	5	0	16	11	5	139	119	20
263195_at	At1g36150	yellow	152.816	233	5	5	0	2	2	0	160	128	25
267643_at	At2g32890	yellow	144.984	220	9	5	3	1	1	0	157	129	22
255069_s_at	At4g08990	yellow	142.89	152	7	5	0	26	26	0	134	104	25
264332_at	At1g61920	yellow	142.667	198	5	5	0	0	0	0	162	130	25
258240_at	At3g27660	yellow	138.135	218	5	5	0	5	5	0	157	125	25
253682_at	At4g29640	yellow	135.945	145	6	5	0	3	3	0	158	127	25
255366_x_at	At4g04050	yellow	134.499	184	5	5	0	0	0	0	162	130	25
250697_at	At5g06800	yellow	134.419	143	6	5	0	27	20	3	134	110	22
252436_x_at	At3g47330	yellow	132.183	175	5	5	0	5	2	0	157	128	25
261574_at	At1g01190	yellow	132.103	126	9	5	3	72	66	2	86	64	20
247755_at	At5g59090	yellow	131.347	144	5	5	0	15	9	6	147	121	19
262042_at	At1g80140	yellow	121.385	167	5	5	0	3	3	0	159	127	25
261903_at	At1g80740	yellow	120.553	163	5	5	0	2	2	0	160	128	25
255355_at	At4g03890	yellow	120.17	126	5	5	0	3	3	0	159	127	25
249186_at	At5g43040	yellow	119.556	147	5	5	0	9	9	0	153	121	25
263652_at	At1g04330	yellow	113.112	114	5	5	0	0	0	0	162	130	25
265756_at	At2g13150	yellow	110.513	178	5	5	0	0	0	0	162	130	25
252397_at	At3g47980	yellow	110.414	136	5	5	0	31	30	0	131	100	25
261414_at	At1g07795	yellow	107.428	146	6	5	1	2	2	0	159	128	24
261183_at	At1g34550	yellow	106.812	78	7	5	0	39	33	4	121	97	21
256557_at	At3g31410	yellow	104.356	117	5	5	0	3	3	0	159	127	25
249151_at	At5g43360	yellow	103.394	91	5	5	0	4	4	0	158	126	25
260043_at	At1g41770	yellow	96.9322	106	6	5	0	4	4	0	157	126	25
248161_at	At5g54480	yellow	71.4105	3	5	5	0	3	3	0	159	127	25
250558_at	At5g07990	yellow	19.5699	2	11	5	4	53	52	1	103	78	20
259044_at	At3g03430	yellow	7.48635	2	5	5	0	0	0	0	162	130	25
246766_at	At5g27340	yellow	227.889	542	6	6	0	2	2	0	159	127	25
246358_x_at	At1g40710	yellow	222.95	516	6	6	0	1	1	0	160	128	25
248435_at	At5g51210	yellow	204.201	447	7	6	1	7	7	0	153	122	24
245713_at	At5g04370	yellow	183.217	232	6	6	0	14	14	0	147	115	25
248428_at	At5g51760	yellow	174.532	351	6	6	0	0	0	0	161	129	25
258293_at	At3g23430	yellow	167.952	250	8	6	1	54	40	9	105	89	15
264009_at	At2g21110	yellow	141.018	198	9	6	3	2	2	0	156	127	22
258347_at	At3g17520	yellow	140.133	160	6	6	0	9	7	2	152	122	23
252577_at	At3g45460	yellow	138.435	190	6	6	0	2	2	0	159	127	25
255027_at	At4g09880	yellow	137.348	182	7	6	0	5	5	0	155	124	25
258032_at	At3g21170	yellow	130.208	157	6	6	0	1	1	0	160	128	25
255113_at	At4g08820	yellow	127.953	171	6	6	0	6	0	0	155	129	25
255976_at	At1g22010	yellow	127.082	205	6	6	0	0	0	0	161	129	25
263214_at	At1g30660	yellow	115.667	104	9	6	1	9	9	0	149	120	24
255955_at	At1g22030	yellow	113.473	82	11	6	5	21	21	0	135	108	20
258539_at	At3g06970	yellow	111.847	115	6	6	0	6	3	3	155	126	22
252342_at	At3g48950	yellow	111.832	125	6	6	0	4	4	0	157	125	25
248400_at	At5g52020	yellow	109.54	95	6	6	0	12	10	2	149	119	23
256950_at	At3g19080	yellow	108.669	109	9	6	2	31	26	3	127	103	20
249212_at	At5g42690	yellow	108.132	41	7	6	0	27	27	0	133	102	25
249097_at	At5g43520	yellow	107.087	84	6	6	0	10	4	6	151	125	19
245584_at	At4g14940	yellow	106.259	79	9	6	2	13	13	0	145	116	23
267167_at	At2g37740	yellow	99.257	72	6	6	0	5	5	0	156	124	25
250919_at	At5g03660	yellow	96.1489	36	12	6	6	22	15	0	133	114	19
261799_at	At1g30470	yellow	93.8596	96	6	6	0	26	26	0	135	103	25
257862_s_at	At3g17720	yellow	90.1123	51	7	6	0	0	0	0	160	129	25
245650_at	At1g24735	yellow	86.2987	8	9	6	3	18	17	1	140	112	21
249749_at	At5g24630	yellow	80.941	13	9	6	0	13	13	0	145	116	25
255932_at	At1g12720	yellow	76.3453	51	6	6	0	3	3	0	158	126	25
266877_at	At2g44570	yellow	71.8229	63	6	6	0	0	0	0	161	129	25
252658_at	At3g44800	yellow	69.5227	1	8	6	0	11	11	0	148	118	25
259353_at	At3g05190	yellow	238.116	376	7	7	0	30	30	0	130	98	25
253014_at	At4g37940	yellow	220.157	496	7	7	0	6	6	0	154	122	25
247883_at	At5g57790	yellow	207.196	377	7	7	0	8	8	0	152	120	25
255210_at	At4g07600	yellow	188.566	374	8	7	0	1	1	0	158	127	25
254896_at	At4g11880	yellow	188.002	375	7	7	0	4	4	0	156	124	25
245754_at	At1g35183	yellow	173.291	355	7	7	0	0	0	0	160	128	25
257901_at	At3g28430	yellow	172.858	340	7	7	0	2	2	0	158	126	25
247421_at	At5g62800	yellow	172.307	239	8	7	0	3	3	0	156	125	25
260920_at	At1g21530	yellow	159.461	291	7	7	0	3	3	0	157	125	25
262125_at	At1g59680	yellow	157.397	259	7	7	0	1	1	0	159	127	25
254782_at	At4g12860	yellow	153.077	249	8	7	0	1	1	0	158	127	25
246857_at	At5g25920	yellow	149.221	127	7	7	0	3	3	0	157	125	25
255057_at	At4g09840	yellow	146.717	186	10	7	2	8	8	0	149	120	23
262724_s_at	At1g43330	yellow	144.491	134	7	7	0	3	3	0	157	125	25
249039_at	At5g44310	yellow	143.536	200	8	7	0	2	2	0	157	126	25
256731_at	At3g30340	yellow	138.636	200	7	7	0	12	10	2	148	118	23
248661_at	At5g48670	yellow	138.058	191	10	7	3	4	4	0	153	124	22
246665_s_at	At5g34820	yellow	135.697	143	7	7	0	15	15	0	145	113	25
263907_at	At2g36270	yellow	134.718	201	16	7	9	9	9	0	142	119	16
256195_at	At1g36820	yellow	126.83	156	7	7	0	2	2	0	158	126	25
249907_at	At5g22750	yellow	122.389	200	7	7	0	10	8	2	150	120	23
267207_at	At2g30840	yellow	122.313	1	13	7	6	12	9	3	142	119	16
247399_at	At5g62960	yellow	119.818	101	16	7	5	68	63	3	83	65	17
262778_at	At1g13050	yellow	119.67	129	11	7	3	15	15	0	141	113	22
256791_at	At3g22140	yellow	119.419	131	8	7	1	5	1	0	154	127	24
262905_at	At1g59730	yellow	119.376	139	7	7	0	16	13	3	144	115	22
258060_at	At3g26030	yellow	118.149	33	7	7	0	61	43	11	99	85	14
251250_at	At3g62180	yellow	116.35	107	7	7	0	25	25	0	135	103	25
251482_s_at	At3g59740	yellow	113.657	43	12	7	0	5	5	0	150	123	25
254431_at	At4g20840	yellow	105.794	1	10	7	2	90	77	12	67	51	11
254613_at	At4g19150	yellow	97.5582	105	8	7	1	24	22	0	135	106	24
262138_at	At1g52660	yellow	90.9189	1	7	7	0	8	8	0	152	120	25
254310_at	At4g22430	yellow	230.478	547	9	8	0	0	0	0	158	127	25
262347_at	At1g64110	yellow	222.809	451	9	8	1	14	5	2	144	122	22
266544_at	At2g35300	yellow	177.466	246	8	8	0	9	7	2	150	120	23
265204_at	At2g36650	yellow	173.528	188	11	8	3	6	6	0	150	121	22
253753_at	At4g29030	yellow	165.012	303	8	8	0	24	22	2	135	105	23
266174_at	At2g02440	yellow	154.925	223	8	8	0	1	1	0	158	126	25
253684_at	At4g29690	yellow	146.429	213	11	8	3	10	9	1	146	118	21
252557_at	At3g45960	yellow	141.493	81	11	8	0	22	22	0	134	105	25
247358_at	At5g63580	yellow	141.186	151	10	8	2	15	15	0	142	112	23
253347_at	At4g33610	yellow	138.187	165	8	8	0	1	1	0	158	126	25
248642_at	At5g49120	yellow	134.588	181	11	8	3	0	0	0	156	127	22
251613_at	At3g57960	yellow	133.265	186	10	8	1	0	0	0	157	127	24
245908_at	At5g09360	yellow	127.814	182	8	8	0	1	1	0	158	126	25
258421_at	At3g16690	yellow	119.569	28	13	8	5	93	81	6	61	46	14
264305_at	At1g78815	yellow	117.973	66	8	8	0	16	16	0	143	111	25
255454_at	At4g02910	yellow	115.692	173	9	8	0	0	0	0	158	127	25
253064_at	At4g37730	yellow	110.349	108	12	8	4	14	8	6	141	119	15
252556_at	At3g45950	yellow	109.85	155	8	8	0	12	12	0	147	115	25
247538_at	At5g61700	yellow	106.826	123	8	8	0	1	1	0	158	126	25
249540_at	At5g38120	yellow	93.9639	105	11	8	3	27	26	1	129	101	21
262032_at	At1g37150	yellow	91.513	89	10	8	1	4	4	0	153	123	24
264626_at	At1g65620	yellow	49.6193	1	10	8	2	22	22	0	135	105	23
252458_at	At3g47210	yellow	240.299	530	9	9	0	6	6	0	152	120	25
253494_at	At4g31830	yellow	231.425	546	9	9	0	2	2	0	156	124	25
265992_at	At2g24130	yellow	222.323	497	10	9	0	4	4	0	153	122	25
265348_at	At2g22600	yellow	174.186	265	10	9	0	0	0	0	157	126	25
249557_at	At5g38280	yellow	152.446	194	12	9	0	13	6	7	142	120	18
261649_at	At1g27700	yellow	138.35	70	13	9	0	40	34	4	114	92	21
249070_at	At5g44030	yellow	135.34	100	18	9	3	60	50	9	89	76	13
260050_at	At1g29960	yellow	134.674	82	9	9	0	5	2	3	153	124	22
249390_at	At5g40130	yellow	132.971	137	10	9	1	34	29	0	123	97	24
246273_at	At4g36700	yellow	126.491	17	9	9	0	0	0	0	158	126	25
245918_at	At5g28760	yellow	123.45	197	10	9	0	3	3	0	154	123	25
250136_at	At5g15380	yellow	123.064	88	13	9	3	21	21	0	133	105	22
249381_at	At5g40040	yellow	122.377	97	9	9	0	10	10	0	148	116	25
246241_at	At4g37050	yellow	116.374	5	9	9	0	7	7	0	151	119	25
263503_s_at	At2g07676	yellow	113.94	91	9	9	0	0	0	0	158	126	25
247682_at	At5g59650	yellow	112.213	118	9	9	0	17	10	0	141	116	25
244919_at	At2g07768	yellow	110.775	106	9	9	0	20	20	0	138	106	25
261575_at	At1g01130	yellow	107.916	120	12	9	0	38	35	3	117	91	22
267016_at	At2g39160	yellow	97.6656	69	9	9	0	18	18	0	140	108	25
246355_at	At1g38550	yellow	97.4534	90	9	9	0	4	4	0	154	122	25
266222_at	At2g28780	yellow	93.6804	101	9	9	0	18	12	6	140	114	19
263050_at	At2g05170	yellow	90.8163	99	11	9	2	30	30	0	126	96	23
266124_at	At2g45080	yellow	84.5833	4	13	9	0	12	12	0	142	114	25
256871_at	At3g26480	yellow	81.8266	26	10	9	0	0	0	0	157	126	25
246137_at	At5g28490	yellow	67.2122	1	9	9	0	41	31	5	117	95	20
252755_at	At3g43530	yellow	51.0418	1	14	9	4	3	3	0	150	123	21
266891_at	At2g44690	yellow	219.679	286	10	10	0	20	20	0	137	105	25
252240_at	At3g50010	yellow	214.133	451	13	10	0	3	3	0	151	122	25
254440_at	At4g21020	yellow	190.347	396	10	10	0	4	4	0	153	121	25
264414_s_at	At3g43460	yellow	176.473	353	13	10	0	5	5	0	149	120	25
245033_at	At2g26380	yellow	175.394	165	13	10	3	3	3	0	151	122	22
245410_at	At4g17220	yellow	162.804	174	10	10	0	9	9	0	148	116	25
254767_s_at	At4g13290	yellow	154.033	275	10	10	0	5	5	0	152	120	25
247719_at	At5g59305	yellow	153.785	1	12	10	1	19	18	1	136	107	23
263945_at	At2g36030	yellow	152.098	208	10	10	0	0	0	0	157	125	25
251329_at	At3g61450	yellow	152.079	106	10	10	0	5	5	0	152	120	25
253713_at	At4g29370	yellow	144.095	168	12	10	0	18	18	0	137	107	25
246048_at	At5g28880	yellow	141.539	152	10	10	0	6	6	0	151	119	25
266013_s_at	At2g07702	yellow	131.138	114	10	10	0	2	2	0	155	123	25
247091_at	At5g66390	yellow	130.868	143	10	10	0	12	6	6	145	119	19
249518_at	At5g38610	yellow	127.446	79	14	10	0	23	16	4	130	109	21
255399_at	At4g03750	yellow	123.755	130	11	10	0	24	24	0	132	101	25
264235_at	At1g54560	yellow	121.678	185	10	10	0	0	0	0	157	125	25
253021_at	At4g38050	yellow	118.853	70	14	10	4	63	49	7	90	76	14
245454_at	At4g16920	yellow	113.661	84	11	10	1	23	18	5	133	107	19
255849_at	At2g33320	yellow	113.538	124	12	10	0	30	28	2	125	97	23
256521_at	At1g66120	yellow	112.617	144	11	10	0	1	1	0	155	124	25
261341_s_at	At1g52940	yellow	112.382	132	12	10	0	4	4	0	151	121	25
245619_at	At4g13990	yellow	107.124	88	10	10	0	23	22	1	134	103	24
246757_at	At5g27940	yellow	105.156	73	10	10	0	49	40	3	108	85	22
245707_at	At5g04400	yellow	81.5294	72	13	10	0	4	4	0	150	121	25
264409_s_at	At1g43200	yellow	73.9084	1	11	10	1	34	27	0	122	98	24
245224_at	At3g29796	yellow	54.5566	1	10	10	0	16	16	0	141	109	25
259142_at	At3g10200	yellow	207.241	403	11	11	0	5	5	0	151	119	25
245267_at	At4g14060	yellow	206.298	292	11	11	0	17	14	3	139	110	22
257350_x_at	At2g19040	yellow	197.943	416	11	11	0	0	0	0	156	124	25
266708_at	At2g03200	yellow	156.947	127	11	11	0	20	13	7	136	111	18
253154_at	At4g35710	yellow	148.053	236	11	11	0	2	2	0	154	122	25
256850_at	At3g28000	yellow	145.119	188	11	11	0	2	2	0	154	122	25
246103_at	At5g28640	yellow	142.334	16	11	11	0	27	25	2	129	99	23
257968_at	At3g27550	yellow	133.29	173	20	11	5	6	6	0	141	118	20
266064_at	At2g18780	yellow	130.985	22	12	11	1	16	13	2	139	111	22
255160_at	At4g07820	yellow	130.904	163	11	11	0	8	5	3	148	119	22
256099_at	At1g13710	yellow	125.599	109	13	11	2	29	27	2	125	97	21
246604_at	At5g35310	yellow	122.496	124	11	11	0	9	9	0	147	115	25
250773_at	At5g05430	yellow	120.243	122	12	11	0	0	0	0	155	124	25
262012_s_at	At1g35625	yellow	118.728	147	11	11	0	5	5	0	151	119	25
265282_at	At2g20380	yellow	116.247	129	11	11	0	5	5	0	151	119	25
245497_at	At4g16460	yellow	116.196	108	11	11	0	4	4	0	152	120	25
253913_at	At4g27370	yellow	114.15	62	19	11	5	17	15	0	131	109	20
246065_at	At5g19360	yellow	107.53	121	11	11	0	1	1	0	155	123	25
257109_s_at	At3g30500	yellow	106.402	107	11	11	0	1	1	0	155	123	25
265747_s_at	At2g06645	yellow	105.563	111	11	11	0	2	2	0	154	122	25
245717_at	At5g33390	yellow	105.549	83	15	11	3	0	0	0	152	124	22
247762_at	At5g59170	yellow	101.196	1	15	11	2	48	45	2	104	79	21
267414_at	At2g34790	yellow	185.174	88	15	12	3	36	25	7	116	98	15
254069_at	At4g25440	yellow	151.153	1	15	12	1	36	34	2	116	89	22
251609_at	At3g57900	yellow	147.944	228	14	12	0	9	9	0	144	114	25
260905_at	At1g02710	yellow	142.444	186	14	12	2	1	1	0	152	122	23
264941_at	At1g60680	yellow	137.387	151	12	12	0	26	23	3	129	100	22
264469_at	At1g67100	yellow	135.295	117	12	12	0	3	3	0	152	120	25
251093_at	At5g01360	yellow	135.16	83	14	12	2	27	21	6	126	102	17
250472_at	At5g10210	yellow	131.731	87	12	12	0	15	15	0	140	108	25
262391_at	At1g49530	yellow	124.382	133	14	12	1	10	8	2	143	115	22
247103_at	At5g66610	yellow	112.821	80	12	12	0	7	7	0	148	116	25
253572_at	At4g31010	yellow	85.3483	1	15	12	2	28	24	3	124	99	20
252275_at	At3g49600	yellow	75.509	26	15	12	2	37	35	0	115	88	23
260846_at	At1g17300	yellow	73.8203	45	13	12	0	3	3	0	151	120	25
261656_at	At1g01950	yellow	72.8233	1	19	12	0	50	42	8	98	81	17
248717_at	At5g48175	yellow	72.4221	1	15	12	3	22	12	3	130	111	19
246853_at	At5g26890	yellow	180.029	334	13	13	0	5	5	0	149	117	25
245194_at	At1g67820	yellow	175.582	346	17	13	4	13	12	1	137	110	20
255536_at	At4g01575	yellow	166.168	62	17	13	0	24	24	0	126	98	25
245912_at	At5g19600	yellow	158.768	206	20	13	5	17	12	1	130	110	19
262154_at	At1g52700	yellow	153.605	113	13	13	0	32	23	2	122	99	23
245498_at	At4g16470	yellow	131.591	109	13	13	0	40	27	6	114	95	19
265563_s_at	At2g05470	yellow	127.91	153	13	13	0	3	3	0	151	119	25
263988_at	At2g42830	yellow	122.829	146	13	13	0	8	8	0	146	114	25
266807_at	At2g29920	yellow	117.152	147	13	13	0	24	22	2	130	100	23
263238_at	At2g16580	yellow	114.081	1	13	13	0	39	39	0	115	83	25
247041_at	At5g67180	yellow	105.658	37	22	13	9	56	49	1	89	73	15
247051_at	At5g66670	yellow	105.522	6	13	13	0	5	5	0	149	117	25
251918_at	At3g54040	yellow	105.046	30	16	13	3	11	7	4	140	115	18
265833_at	At2g14420	yellow	105	78	13	13	0	16	16	0	138	106	25
267544_at	At2g32720	yellow	101.247	25	20	13	6	45	38	4	102	84	15
250020_at	At5g18180	yellow	99.3562	109	14	13	0	20	20	0	133	102	25
245248_at	At4g15415	yellow	98.3945	67	14	13	0	28	21	6	125	101	19
257421_at	At1g12030	yellow	98.2326	85	13	13	0	4	4	0	150	118	25
266567_at	At2g24050	yellow	96.2208	16	23	13	6	46	43	3	98	79	16
265519_at	At2g06030	yellow	94.7056	78	15	13	2	7	7	0	145	115	23
264704_at	At1g70090	yellow	91.2038	1	20	13	0	71	61	10	76	61	15
256196_at	At1g36900	yellow	85.7031	46	14	13	1	11	9	2	142	113	22
249369_at	At5g40680	yellow	84.8528	64	13	13	0	4	4	0	150	118	25
252159_at	At3g50540	yellow	75.5259	24	13	13	0	17	17	0	137	105	25
267094_at	At2g38080	yellow	162.914	148	15	14	0	62	43	13	90	78	12
253328_at	At4g33460	yellow	156.642	49	17	14	3	42	32	3	108	89	19
253031_at	At4g38190	yellow	150.994	216	17	14	3	6	1	0	144	120	22
265163_at	At1g23580	yellow	138.821	177	14	14	0	3	3	0	150	118	25
264456_at	At1g10390	yellow	132.326	112	14	14	0	16	14	0	137	107	25
257069_at	At3g28170	yellow	123.665	166	14	14	0	4	4	0	149	117	25
251023_at	At5g02170	yellow	122.898	1	14	14	0	36	32	3	117	89	22
267101_at	At2g41480	yellow	113.89	122	14	14	0	36	31	0	117	90	25
244956_s_at	At2g07737	yellow	113.487	113	14	14	0	0	0	0	153	121	25
260349_at	At1g69400	yellow	112.015	92	14	14	0	11	5	6	142	116	19
264768_at	At1g61410	yellow	98.8783	109	17	14	3	26	19	0	124	102	22
258255_at	At3g26800	yellow	98.0972	69	14	14	0	15	11	4	138	110	21
260158_at	At1g79910	yellow	92.3009	45	19	14	1	10	7	3	138	114	21
256703_at	At3g30270	yellow	64.6227	25	14	14	0	21	21	0	132	100	25
249564_at	At5g38400	yellow	159.949	255	15	15	0	1	1	0	151	119	25
255271_at	At4g05260	yellow	140.309	194	15	15	0	10	5	0	142	115	25
258644_at	At3g07810	yellow	139.842	46	24	15	7	15	15	0	128	105	18
247349_at	At5g63820	yellow	138.803	163	16	15	1	6	5	1	145	115	23
257332_at	AtMg01350	yellow	135.427	129	15	15	0	0	0	0	152	120	25
246395_at	At1g58170	yellow	134.3	150	20	15	1	23	23	0	124	97	24
257224_at	At3g27870	yellow	128.839	106	20	15	5	17	10	0	130	110	20
245536_at	At4g15180	yellow	104.496	84	17	15	1	8	5	0	142	115	24
261128_at	At1g04860	yellow	104.273	91	16	15	0	29	20	6	122	100	19
259333_at	At3g03810	yellow	100.25	1	19	15	1	27	26	1	121	94	23
249409_at	At5g40340	yellow	91.3652	4	17	15	0	52	44	5	98	76	20
250355_at	At5g11700	yellow	80.9066	4	19	15	4	40	30	3	108	90	18
255186_at	At4g07750	yellow	61.1665	1	24	15	6	18	18	0	125	102	19
251274_at	At3g61700	yellow	206.505	60	23	16	7	37	21	12	107	98	6
254633_at	At4g18640	yellow	160.858	118	21	16	5	54	38	9	92	81	11
250947_at	At5g03450	yellow	133.981	55	18	16	0	9	9	0	140	110	25
249724_at	At5g35450	yellow	127.726	125	16	16	0	20	17	2	131	102	23
258675_at	At3g08770	yellow	119.697	122	21	16	5	31	30	1	115	89	19
258170_at	At3g21600	yellow	107.41	17	22	16	3	35	32	3	110	87	19
261967_at	At1g36440	yellow	100.221	102	17	16	1	20	15	0	130	104	24
259998_at	At1g68120	yellow	98.6929	86	17	16	0	5	5	0	145	114	25
264358_at	At1g03180	yellow	91.1832	65	17	16	0	11	11	0	139	108	25
256105_at	At1g16910	yellow	86.4318	58	16	16	0	5	5	0	146	114	25
257160_at	At3g24400	yellow	85.4671	1	18	16	2	38	31	0	111	88	23
252935_at	At4g39150	yellow	84.8812	1	19	16	3	54	49	1	94	70	21
265567_at	At2g05580	yellow	83.0883	25	19	16	3	23	16	1	125	103	21
254312_s_at	At4g22450	yellow	76.5498	1	16	16	0	19	13	0	132	106	25
254685_at	At4g13790	yellow	74.6645	1	16	16	0	4	4	0	147	115	25
252332_at	At3g48810	yellow	66.1225	1	16	16	0	14	8	0	137	111	25
255418_at	At4g03200	yellow	166.464	114	22	17	5	41	33	1	104	85	19
252608_at	At3g45090	yellow	164.667	218	18	17	0	25	20	1	124	98	24
262601_at	At1g15310	yellow	157.409	120	20	17	3	28	20	1	119	98	21
262492_at	At1g21630	yellow	141.001	128	18	17	1	22	18	0	127	100	24
251245_at	At3g62090	yellow	133.59	119	21	17	4	14	5	2	132	113	19
253006_at	At4g38250	yellow	117.239	75	17	17	0	44	36	3	106	82	22
260341_at	At1g69170	yellow	112.434	36	19	17	2	23	23	0	125	95	23
245759_at	At1g66900	yellow	91.7391	34	20	17	3	47	34	6	100	84	16
252986_at	At4g38380	yellow	91.1697	9	23	17	6	8	1	1	136	117	18
266073_at	At2g18770	yellow	85.4669	1	17	17	0	22	16	4	128	102	21
260529_at	At2g47400	yellow	315.137	570	18	18	0	52	41	6	97	76	19
245874_at	At1g26250	yellow	204.378	251	25	18	6	8	8	0	134	109	19
263383_at	At2g40120	yellow	165.237	294	20	18	2	27	17	7	120	100	16
259149_at	At3g10340	yellow	151.906	32	25	18	5	59	50	5	83	67	15
265376_at	At2g05810	yellow	149.552	133	22	18	4	33	30	2	112	87	19
252517_at	At3g46340	yellow	130.806	120	19	18	0	2	2	0	146	115	25
246565_at	At5g15530	yellow	125.368	1	23	18	4	40	34	6	104	83	15
265949_at	At2g18540	yellow	123.22	112	19	18	1	25	23	1	123	94	23
248476_at	At5g50890	yellow	98.339	39	26	18	2	33	31	2	108	86	21
250658_at	At5g07040	yellow	88.233	38	18	18	0	21	21	0	128	96	25
252813_at	At3g42500	yellow	83.4185	100	18	18	0	18	18	0	131	99	25
263979_at	At2g42840	yellow	78.9056	1	19	18	0	42	31	6	106	86	19
259554_at	At1g21220	yellow	158.364	162	19	19	0	2	1	1	146	115	24
263544_at	At2g21590	yellow	151.95	198	27	19	8	21	12	2	119	104	15
246425_at	At5g17420	yellow	144.517	74	19	19	0	66	52	13	82	64	12
265803_at	At2g18115	yellow	124.731	154	20	19	0	24	22	2	123	94	23
251296_at	At3g62010	yellow	117.921	73	20	19	1	54	44	3	93	72	21
245792_at	At1g32100	yellow	111.256	101	25	19	2	54	43	8	88	73	15
251132_at	At5g01200	yellow	109.719	1	22	19	3	26	26	0	119	90	22
266042_s_at	At2g07734	yellow	95.6649	109	22	19	3	37	33	3	108	83	19
260923_at	At1g21570	yellow	88.932	80	24	19	4	25	24	0	118	92	21
259281_at	At3g01140	yellow	87.359	1	21	19	2	26	23	0	120	93	23
257905_at	At3g17050	yellow	84.7059	72	19	19	0	28	21	0	120	95	25
261369_at	At1g53060	yellow	162.708	231	20	20	0	28	28	0	119	87	25
260980_at	At1g53600	yellow	159.014	252	20	20	0	12	12	0	135	103	25
266940_at	At2g18970	yellow	142.446	167	20	20	0	2	2	0	145	113	25
258026_at	At3g19290	yellow	106.951	32	22	20	2	26	20	3	119	95	20
261425_at	At1g18880	yellow	106.467	18	20	20	0	65	46	13	82	69	12
246043_at	At5g19380	yellow	97.5714	41	27	20	7	36	32	1	104	83	17
256740_at	At3g29330	yellow	93.3275	52	20	20	0	12	11	0	135	104	25
248395_at	At5g52120	yellow	83.0121	1	24	20	2	57	44	12	86	71	11
257823_at	At3g25190	yellow	78.8846	1	20	20	0	35	26	8	112	89	17
255780_at	At1g18580	yellow	54.2823	1	20	20	0	29	24	2	118	91	23
255419_at	At4g03230	yellow	199.793	431	26	21	0	15	14	0	126	100	25
259989_at	At1g41750	yellow	116.597	129	24	21	3	2	2	0	141	112	22
258986_at	At3g08910	yellow	112.699	1	28	21	4	41	36	4	98	78	17
249341_at	At5g41170	yellow	80.5362	30	22	21	0	16	14	2	129	100	23
247564_at	At5g61140	yellow	71.978	1	27	21	6	22	22	0	118	92	19
259872_at	At1g76810	yellow	126.407	26	35	22	8	16	15	0	116	98	17
256355_at	At1g55040	yellow	119.038	76	25	22	3	36	31	0	106	82	22
264721_at	At1g23000	yellow	113.32	74	24	22	1	10	10	0	133	103	24
248352_at	At5g52300	yellow	111.594	84	27	22	5	32	23	2	108	90	18
259611_at	At1g52280	yellow	106.018	1	28	22	3	57	51	5	82	62	17
259524_at	At1g12550	yellow	93.3983	1	30	22	6	47	45	1	90	68	18
267415_at	At2g34970	yellow	86.8248	1	28	22	0	42	42	0	97	71	25
260647_at	At1g08030	yellow	63.4838	1	23	22	1	24	16	3	120	97	21
252932_at	At4g39080	yellow	62.1028	1	28	22	6	35	28	0	104	85	19
264368_at	At1g03280	yellow	112.137	5	25	23	2	28	15	9	114	97	14
247387_at	At5g63460	yellow	110.781	86	23	23	0	7	7	0	137	105	25
245941_at	At5g19820	yellow	103.301	1	25	23	2	38	36	0	104	76	23
254738_at	At4g13860	yellow	100.534	102	23	23	0	15	12	3	129	100	22
251503_at	At3g59140	yellow	96.9769	4	38	23	15	29	27	0	100	85	10
247116_at	At5g65970	yellow	252.808	486	24	24	0	14	11	3	129	100	22
256853_at	At3g18640	yellow	114.596	90	33	24	8	18	14	3	116	97	14
254806_at	At4g12430	yellow	103.824	126	26	24	2	59	52	2	82	59	21
246893_at	At5g25520	yellow	99.6077	1	24	24	0	49	42	5	94	69	20
257319_at	AtMg01100	yellow	87.673	80	30	24	5	4	1	3	133	110	17
255792_at	At2g33620	yellow	81.3306	1	28	24	4	41	32	6	98	79	15
263881_at	At2g21820	yellow	162.347	124	27	25	2	39	29	5	101	81	18
262951_at	At1g75500	yellow	142.545	6	27	25	2	43	37	0	97	73	23
265104_at	At1g31020	yellow	132.792	94	28	25	3	21	15	0	118	95	22
249721_at	At5g24655	yellow	106.819	4	25	25	0	17	14	3	125	96	22
249452_at	At5g39500	yellow	96.2676	22	28	25	3	27	24	0	112	86	22
248268_at	At5g53480	yellow	87.2403	1	26	25	0	18	16	1	123	94	24
262796_at	At1g20850	yellow	217.669	313	30	26	0	62	49	11	75	60	14
264154_at	At1g65430	yellow	140.212	85	37	26	10	17	16	0	113	93	15
267075_at	At2g41070	yellow	123.205	111	27	26	0	10	4	6	130	105	19
266322_at	At2g46690	yellow	112.925	115	30	26	4	59	39	14	78	70	7
248694_at	At5g48340	yellow	103.071	54	28	26	1	27	22	3	112	87	21
263396_at	At2g31710	yellow	95.3212	51	30	26	0	18	18	0	119	91	25
261563_at	At1g01630	yellow	91.7575	66	32	26	6	53	46	0	82	63	19
267525_at	At2g30560	yellow	86.2518	49	26	26	0	23	17	0	118	92	25
253531_at	At4g31540	yellow	84.6237	1	28	26	0	34	28	6	105	81	19
248847_at	At5g46510	yellow	84.407	1	30	26	2	23	18	5	114	91	18
249209_at	At5g42620	yellow	76.9237	6	28	26	2	28	25	1	111	84	22
249505_at	At5g38870	yellow	70.6574	5	27	26	1	35	27	2	105	82	22
266421_at	At2g38540	yellow	223.378	70	40	27	7	41	37	3	86	71	15
260501_at	At2g41770	yellow	200.116	211	36	27	2	37	34	3	94	74	20
259393_at	At1g06410	yellow	140.539	4	29	27	0	37	20	15	101	88	10
246501_at	At5g16280	yellow	139.214	7	35	27	4	22	22	0	110	86	21
265324_at	At2g18250	yellow	117.796	16	32	27	1	25	16	9	110	92	15
259394_at	At1g06420	yellow	116.419	54	28	27	1	13	12	1	126	96	23
258557_at	At3g05990	yellow	96.29	4	32	27	1	17	16	0	118	92	24
255486_at	At4g02600	yellow	96.0121	1	33	27	6	55	45	6	79	63	13
265213_at	At1g05020	yellow	91.8043	1	36	27	7	5	5	0	126	103	18
261323_at	At1g44760	yellow	148.143	1	31	28	3	41	28	6	95	79	16
266532_at	At2g16890	yellow	110.414	57	33	28	1	24	23	0	110	84	24
266044_s_at	At2g07725	yellow	103.094	104	30	28	1	24	20	3	113	87	21
258372_at	At3g14400	yellow	92.8203	31	39	28	5	11	11	0	117	96	20
260642_at	At1g53260	yellow	81.4446	63	29	28	0	18	16	1	120	91	24
252944_at	At4g39320	yellow	145.657	222	31	29	2	28	20	1	108	86	22
256534_at	At1g33270	yellow	130.041	78	32	29	3	32	25	0	103	81	22
262388_at	At1g49320	yellow	108.21	54	33	29	3	45	38	6	89	68	16
264933_at	At1g61160	yellow	106.736	107	29	29	0	17	17	0	121	89	25
254915_s_at	At4g11310	yellow	97.4911	68	42	29	11	59	50	5	66	56	9
262869_s_at	At4g27630	yellow	69.8805	1	35	29	6	30	26	2	102	80	17
255217_s_at	At4g07680	yellow	171.802	222	33	30	3	22	11	4	112	94	18
254709_at	At4g17890	yellow	106.64	95	34	30	1	36	30	5	97	75	19
259933_at	At1g34350	yellow	102.821	62	43	30	12	24	22	1	100	83	12
266502_at	At2g47720	yellow	100.345	40	30	30	0	10	10	0	127	95	25
245430_at	At4g17060	yellow	99.5717	62	34	30	2	16	12	3	117	93	20
264870_at	At1g24210	yellow	78.2389	1	37	30	1	12	11	1	118	94	23
249499_at	At5g39250	yellow	137.445	61	35	31	3	33	24	4	99	80	18
260684_at	At1g17590	yellow	111.531	178	38	31	3	7	7	0	122	97	22
256722_at	At2g34050	yellow	98.9923	15	42	31	5	40	40	0	85	64	20
262432_at	At1g47530	yellow	96.123	4	46	31	10	33	26	6	88	78	9
245275_at	At4g15210	yellow	95.9169	5	47	31	9	49	42	7	71	62	9
246088_at	At5g20600	yellow	75.7465	1	39	31	4	22	19	3	106	85	18
248131_at	At5g54830	yellow	203.958	30	43	32	6	21	20	1	103	83	18
247067_at	At5g66950	yellow	118.75	64	32	32	0	47	39	3	88	64	22
262524_at	At1g17070	yellow	117.328	13	46	32	7	17	17	0	104	86	18
252525_at	At3g46450	yellow	99.5782	1	39	32	5	50	40	8	78	63	12
249042_at	At5g44350	yellow	232.995	343	41	33	8	11	11	0	115	91	17
264899_at	At1g23130	yellow	122.762	59	42	33	8	11	9	1	114	93	16
257851_at	At3g12940	yellow	98.0227	1	35	33	2	29	16	6	103	86	17
266323_at	At2g46700	yellow	95.6079	1	36	33	3	30	23	2	101	79	20
260291_at	At1g63700	yellow	75.992	1	35	33	2	34	26	5	98	76	18
262608_at	At1g14120	yellow	148.999	52	38	34	4	12	12	0	117	89	21
258632_s_at	At3g07980	yellow	121.628	96	37	34	3	44	31	9	86	70	13
252999_at	At4g38500	yellow	102.42	9	37	34	3	22	14	2	108	87	20
264022_at	At2g21185	yellow	94.3273	1	35	34	1	38	23	9	94	78	15
249838_at	At5g23460	yellow	89.9323	1	38	34	4	27	22	0	102	79	21
267382_at	At2g44300	yellow	111.878	118	40	35	2	52	41	11	75	59	12
250293_s_at	At5g13360	yellow	108.161	1	58	35	17	37	32	5	72	68	3
252315_at	At3g48690	yellow	106.207	1	52	35	11	32	29	3	83	71	11
247315_at	At5g64010	yellow	101.717	88	39	35	3	7	6	0	121	94	22
248884_at	At5g46030	yellow	96.7794	32	39	35	3	9	9	0	119	91	22
257055_at	At3g15351	yellow	77.7879	1	42	35	6	21	19	0	104	81	19
250013_at	At5g18040	yellow	125.424	73	45	36	2	16	16	0	106	83	23
252069_s_at	At3g51640	yellow	93.4567	19	44	36	6	13	9	3	110	90	16
251210_at	At3g62810	yellow	91.0787	1	42	36	6	28	23	0	97	76	19
267080_at	At2g41190	yellow	92.5412	22	45	37	8	53	44	2	69	54	15
247958_at	At5g57070	yellow	74.9519	1	43	37	6	30	21	2	94	77	17
258850_at	At3g03050	yellow	274.524	21	47	38	6	25	23	2	95	74	17
249024_at	At5g44860	yellow	121.251	1	51	38	7	23	23	0	93	74	18
257338_s_at	At2g07711	yellow	98.7632	44	45	38	3	28	24	3	94	73	19
253100_at	At4g37400	yellow	84.0561	1	43	38	4	28	22	0	96	75	21
248293_at	At5g53050	yellow	196.588	1	50	39	9	53	43	6	64	53	10
252471_at	At3g46820	yellow	81.2801	1	45	39	2	27	21	5	95	75	18
246930_at	At5g25220	yellow	76.8317	1	43	39	4	36	31	0	88	65	21
264309_at	At1g62020	yellow	124.195	14	43	40	3	22	17	3	102	78	19
259168_at	At3g03570	yellow	163.766	81	46	41	0	5	5	0	116	89	25
257083_s_at	At3g20590	yellow	126.4	24	48	41	2	36	34	2	83	60	21
249046_at	At5g44400	yellow	116.829	4	55	41	13	42	39	0	70	55	12
262816_at	At1g11780	yellow	88.2386	6	51	41	4	19	16	3	97	78	18
252606_at	At3g45010	yellow	124.83	71	50	42	3	58	47	10	59	46	12
255521_at	At4g02280	yellow	108.624	74	52	42	10	16	9	2	99	84	13
267444_at	At2g19180	yellow	102.539	36	43	42	1	13	0	6	111	93	18
257832_at	At3g26740	yellow	167.039	1	46	43	3	57	46	6	64	46	16
252018_at	At3g53000	yellow	146.964	81	49	43	2	25	22	2	93	70	21
254702_at	At4g17940	yellow	126.005	170	44	43	1	9	7	0	114	85	24
247095_at	At5g66400	yellow	119.204	55	48	43	5	53	41	5	66	51	15
245386_at	At4g14010	yellow	104.585	1	48	43	0	52	43	8	67	49	17
252419_at	At3g47510	yellow	106.812	26	54	46	4	45	35	10	68	54	11
246334_at	At3g44850	yellow	134.119	1	64	47	11	22	22	0	81	66	14
251039_at	At5g02020	yellow	122.042	93	52	47	5	37	30	0	78	58	20
261145_at	At1g19730	yellow	90.8273	58	47	47	0	16	10	3	104	78	22
254128_at	At4g24560	yellow	151.425	74	49	48	0	11	8	3	107	79	22
251945_at	At3g53520	yellow	102.387	1	58	52	6	20	14	3	89	69	16
245219_at	At1g59124	yellow	139.757	94	68	53	11	9	6	3	90	76	11
252678_s_at	At3g44300	yellow	119.045	31	73	53	17	27	23	4	67	59	4
251841_at	At3g54980	yellow	66.2937	1	60	53	3	14	14	0	93	68	22
259008_at	At3g09390	yellow	104.877	20	63	55	7	28	22	1	76	58	17
265560_at	At2g05520	yellow	213.892	292	73	63	9	15	14	0	79	58	16
258727_at	At3g11930	yellow	135.375	134	65	63	2	24	8	12	78	64	11
245067_at	At2g39780	yellow	117.219	1	68	65	3	14	7	3	85	63	19
262143_at	At1g52630	whitesmoke	66.7738	1	11	10	0	32	28	1	124	97	24
264822_at	At1g03457	whitesmoke	76.3137	1	14	13	0	62	53	9	91	69	16
263253_at	At2g31370	whitesmoke	82.4293	1	17	16	1	33	29	3	117	90	21
252847_at	At3g42170	whitesmoke	77.1006	1	18	18	0	28	16	6	121	101	19
249427_at	At5g39850	whitesmoke	132.371	1	38	19	16	43	42	0	86	74	9
260377_at	At1g73930	whitesmoke	77.9133	1	24	24	0	15	9	0	128	102	25
261201_at	At1g12850	whitesmoke	129.405	1	25	25	0	49	28	14	93	82	11
245583_at	At4g14920	whitesmoke	131.043	3	30	29	1	34	24	3	103	82	21
256201_at	At1g58230	whitesmoke	94.4286	1	32	29	3	26	19	0	109	87	22
266542_at	At2g35100	whitesmoke	75.4381	1	30	30	0	37	22	8	100	83	17
245202_at	At1g67720	whitesmoke	140.154	1	35	31	4	44	35	3	88	69	18
248158_at	At5g54440	whitesmoke	112.389	1	37	31	5	22	18	1	108	86	19
266541_at	At2g35110	whitesmoke	138.478	1	35	32	3	45	29	9	87	74	13
251772_at	At3g55920	whitesmoke	105.601	1	35	32	3	35	28	4	97	75	18
254951_at	At4g10840	whitesmoke	114.675	1	34	34	0	51	29	17	82	72	8
244944_s_at	AtMg00090	whitesmoke	65.746	1	40	34	1	20	20	0	107	81	24
261880_at	At1g50500	whitesmoke	103.762	1	45	37	8	30	25	0	92	73	17
259128_at	At3g02260	whitesmoke	81.8482	1	37	37	0	15	10	0	115	88	25
255042_at	At4g09630	whitesmoke	98.4405	1	42	39	3	46	29	10	79	67	12
253995_at	At4g26100	whitesmoke	116.149	1	41	40	1	25	15	9	101	80	15
249861_at	At5g22875	whitesmoke	114.086	1	40	40	0	25	16	3	102	79	22
258381_at	At3g16630	whitesmoke	151.29	1	41	41	0	28	20	3	98	74	22
267030_at	At2g38440	whitesmoke	86.4594	1	46	42	4	15	13	0	106	80	21
263717_at	At2g13560	whitesmoke	83.4447	1	46	46	0	28	17	9	93	72	16
249506_at	At5g38880	whitesmoke	119.164	1	50	48	2	33	23	9	84	64	14
245679_at	At1g56590	whitesmoke	82.78	1	50	48	2	19	9	6	98	78	17
253032_at	At4g38200	whitesmoke	128.211	1	56	52	4	25	18	0	86	65	21
261170_at	At1g04910	whitesmoke	86.2034	1	58	52	6	25	17	3	84	66	16
250460_at	At5g09850	whitesmoke	110.186	1	59	56	3	19	15	0	89	64	22
256728_at	At3g25660	white	558.897	300	5	0	5	104	89	12	58	46	8
254181_at	At4g23940	white	499.203	150	5	0	5	97	81	9	65	54	11
256599_at	At3g14760	white	112.781	1	1	0	0	57	40	12	109	95	13
256585_at	At3g28760	white	371.802	70	6	1	5	99	90	3	62	44	17
250744_at	At5g05840	white	268.758	19	1	1	0	61	51	3	105	83	22
254444_at	At4g20960	white	195.401	2	5	1	3	72	65	6	90	69	16
251972_at	At3g53170	white	167.304	2	5	1	2	70	65	3	92	69	20
247581_at	At5g61350	white	160.726	1	5	1	0	48	48	0	114	86	25
264222_at	At1g60230	white	383.964	92	5	2	3	96	82	9	66	51	13
253295_at	At4g33760	white	246.775	12	10	2	5	61	58	3	96	75	17
266794_at	At2g02980	white	139.439	1	6	2	4	43	36	1	118	97	20
263364_at	At2g20540	white	81.0705	1	3	3	0	22	22	0	142	110	25
248688_at	At5g48220	white	394.685	101	6	4	2	92	79	10	69	52	13
245514_at	At4g15800	white	147.613	1	5	4	0	28	28	0	134	103	25
265106_s_at	At1g62590	white	115.805	1	8	4	4	50	43	0	109	88	21
258585_at	At3g04340	white	621.572	749	10	5	5	96	82	9	61	48	11
249900_at	At5g22640	white	620.274	866	9	5	3	94	80	12	64	50	10
266033_at	At2g05830	white	544.725	292	9	5	4	62	49	6	96	81	15
254133_at	At4g24810	white	352.491	143	10	5	4	79	68	6	78	62	15
248065_at	At5g55580	white	309.014	28	12	5	4	88	80	6	67	50	15
266465_at	At2g47750	white	147.235	1	5	5	0	24	24	0	138	106	25
248145_at	At5g54880	white	141.928	1	7	5	1	33	31	0	127	99	24
249563_at	At5g38360	white	138.902	1	5	5	0	61	50	4	101	80	21
260292_at	At1g63680	white	484.835	109	9	6	2	90	77	9	68	52	14
251712_at	At3g56120	white	238.546	13	9	6	2	72	70	0	86	59	23
254072_at	At4g25370	white	190.471	2	6	6	0	55	43	9	106	86	16
249436_at	At5g39980	white	151.029	1	10	6	3	55	51	3	102	78	19
263143_at	At1g03100	white	123.394	1	8	6	1	25	25	0	134	104	24
248789_at	At5g47440	white	76.1663	1	6	6	0	39	30	3	122	99	22
246509_at	At5g16715	white	556.876	625	13	7	3	89	78	9	65	50	13
248679_at	At5g48830	white	282.055	37	9	7	2	97	87	6	61	41	17
261633_at	At1g49930	white	240.728	20	7	7	0	69	65	0	91	63	25
263877_at	At2g21780	white	187.178	13	9	7	0	0	0	0	158	128	25
248538_at	At5g50110	white	181.929	4	11	7	4	63	57	0	93	71	21
263053_at	At2g13440	white	451.444	188	11	8	3	76	65	6	80	62	16
261715_at	At1g18485	white	254.468	28	9	8	1	58	46	5	100	81	19
252520_at	At3g46370	white	137.546	1	9	8	0	56	45	6	102	82	19
258220_at	At3g17830	white	116.219	1	9	8	1	20	20	0	138	107	24
253429_at	At4g32420	white	285.974	23	16	9	4	67	58	6	84	68	15
249340_at	At5g41140	white	234.14	19	11	9	2	83	66	11	73	60	12
261882_at	At1g80770	white	222.078	5	9	9	0	71	61	6	87	65	19
259209_at	At3g09160	white	207.992	8	14	9	5	52	52	0	101	74	20
249773_at	At5g24140	white	145.895	1	10	9	0	16	16	0	141	110	25
263106_at	At2g05160	white	145.315	1	10	9	0	73	63	6	84	63	19
250431_at	At5g10440	white	87.6691	1	9	9	0	2	2	0	156	124	25
258048_at	At3g16290	white	524.694	206	12	10	2	93	80	6	62	45	17
260384_at	At1g74040	white	395.789	89	13	10	3	65	58	0	89	67	22
252433_at	At3g47560	white	329.488	58	15	10	5	82	74	2	70	51	18
250981_at	At5g03140	white	277.038	20	20	10	10	77	70	0	70	55	15
255537_at	At4g01690	white	230.713	20	14	10	4	73	61	6	80	64	15
251446_at	At3g59840	white	210.396	4	19	10	8	47	47	0	101	78	17
255193_at	At4g07400	white	196.927	8	12	10	2	51	45	0	104	80	23
254997_s_at	At4g10400	white	181.536	4	14	10	4	31	27	3	122	98	18
265960_at	At2g37470	white	100.923	1	11	10	0	75	67	4	81	58	21
245593_at	At4g14550	white	158.331	1	14	11	3	100	78	15	53	46	7
250478_at	At5g10250	white	128.852	1	15	11	0	51	45	3	101	79	22
258927_at	At3g10160	white	503.474	179	15	12	3	91	71	15	61	52	7
253754_at	At4g29020	white	190.347	2	18	12	5	65	56	3	84	67	17
262936_at	At1g79400	white	185.057	11	12	12	0	0	0	0	155	123	25
255299_at	At4g04880	white	167.076	2	13	12	0	54	53	0	100	70	25
264963_at	At1g60600	white	471.022	241	16	13	3	85	72	9	66	50	13
261942_at	At1g22590	white	394.12	171	16	13	2	93	79	11	58	43	12
251095_at	At5g01510	white	329.963	147	18	13	4	81	69	9	68	53	12
253383_at	At4g32900	white	246.868	23	17	13	4	55	53	0	95	69	21
245516_at	At4g15820	white	228.972	38	13	13	0	31	23	4	123	99	21
265480_at	At2g15970	white	113.663	1	20	13	3	87	77	9	60	45	13
247498_at	At5g61810	white	83.1635	1	18	13	5	78	70	3	71	52	17
258989_at	At3g08920	white	529.003	394	19	14	5	93	75	11	55	46	9
267148_at	At2g23470	white	186.989	5	20	14	2	55	52	3	92	69	20
257073_at	At3g19650	white	133.006	1	18	14	1	30	29	1	119	92	23
266478_at	At2g31170	white	426.954	155	21	15	2	73	60	12	73	60	11
266951_at	At2g18940	white	349.275	48	19	15	3	92	76	12	56	44	10
260204_at	At1g52900	white	298.41	119	15	15	0	0	0	0	152	120	25
249808_at	At5g23890	white	226.669	5	20	15	4	54	51	0	93	69	21
256872_at	At3g26490	white	140.798	1	18	15	3	69	58	4	80	62	18
252223_at	At3g49850	white	111.346	1	20	15	2	35	32	2	112	88	21
245413_at	At4g17300	white	110.138	1	22	15	6	63	52	8	82	68	11
247818_at	At5g58370	white	300.445	8	27	16	10	65	62	0	75	57	15
261411_at	At1g07790	white	256.691	11	16	16	0	56	52	0	95	67	25
255130_at	At4g08240	white	157.024	1	20	16	0	64	59	3	83	60	22
265393_at	At2g20830	white	80.1508	1	20	16	0	60	55	3	87	64	22
253141_at	At4g35440	white	427.167	173	19	17	2	82	63	12	66	55	11
260430_at	At1g68200	white	205.899	44	19	17	0	18	18	0	130	100	25
250050_at	At5g17790	white	275.9	49	23	18	3	61	55	3	83	62	19
245709_at	At5g04320	white	205.219	2	32	18	10	38	35	3	97	82	12
256361_at	At1g66520	white	174.825	1	26	18	5	40	40	0	101	77	20
256370_at	At1g66780	white	192.222	39	19	19	0	1	1	0	147	115	25
262501_at	At1g21690	white	206.8	2	20	20	0	38	30	3	109	85	22
256077_at	At1g18090	white	226.572	6	25	21	2	62	61	0	80	53	23
256037_at	At1g19160	white	167.546	4	21	21	0	1	1	0	145	113	25
265389_at	At2g20690	white	166.528	1	36	21	10	42	42	0	89	72	15
250221_at	At5g14220	white	137.656	1	27	21	5	45	43	0	95	71	20
247704_at	At5g59515	white	284.19	112	23	22	0	5	5	0	139	108	25
249366_at	At5g40610	white	237.019	12	38	22	16	87	79	3	42	34	6
251807_at	At3g55400	white	154.507	1	29	23	5	62	54	6	76	58	14
259753_at	At1g71050	white	150.635	1	30	23	7	46	46	0	91	66	18
256018_at	At1g58300	white	98.8315	1	25	25	0	2	2	0	140	108	25
246269_at	At4g37110	white	258.081	15	31	26	5	80	66	10	56	43	10
247175_at	At5g65280	white	222.935	1	35	26	3	38	34	4	94	75	18
264133_at	At1g79080	white	186.234	4	26	26	0	36	31	2	105	78	23
263378_at	At2g40180	white	228.039	72	34	29	0	6	6	0	127	100	25
253626_at	At4g30640	white	84.7174	1	31	29	0	6	6	0	130	100	25
263516_at	At2g21600	white	69.6481	1	29	29	0	19	8	8	119	98	17
248337_at	At5g52310	white	59.1569	1	41	29	7	67	63	3	59	43	15
248002_at	At5g56185	white	99.2477	1	30	30	0	42	28	8	95	77	17
254026_at	At4g25800	white	76.5157	1	30	30	0	16	12	0	121	93	25
251419_at	At3g60470	white	161.439	1	31	31	0	3	3	0	133	101	25
246481_s_at	At5g15960	white	66.5389	1	40	31	3	54	50	3	73	54	19
248518_at	At5g50560	white	250.527	126	32	32	0	4	4	0	131	99	25
261749_at	At1g76180	white	108.146	1	35	32	3	48	39	5	84	64	17
264024_at	At2g21180	white	82.6409	1	36	32	4	59	49	3	72	54	18
259320_at	At3g01080	white	160.151	1	33	33	0	7	4	3	127	98	22
263786_at	At2g46370	white	105.28	1	35	33	0	55	42	12	77	60	13
259516_at	At1g20450	white	70.742	1	41	33	4	77	63	11	49	39	10
245312_at	At4g14600	white	129.654	1	35	34	0	22	18	2	110	83	23
250530_at	At5g08630	white	156.327	1	42	36	2	9	8	1	116	91	22
254846_at	At4g11835	white	120.668	1	43	37	0	25	18	7	99	80	18
261436_at	At1g07870	white	222.578	13	47	38	2	24	22	2	96	75	21
265019_at	At1g24560	white	207.426	6	38	38	0	1	0	0	128	97	25
265128_at	At1g30860	white	186.79	5	39	38	0	9	3	0	119	94	25
265005_at	At1g61667	white	158.765	1	44	39	0	48	35	12	75	61	13
246201_at	At4g36750	white	141.156	1	39	39	0	23	9	12	105	87	13
260996_at	At1g12210	white	107.85	1	44	41	1	3	3	0	120	91	24
267386_at	At2g44430	white	103.202	1	42	41	1	13	11	0	112	83	24
246410_at	At1g57760	white	165.738	1	46	42	3	5	1	1	116	92	21
265680_at	At2g32150	white	218.881	6	46	43	2	68	53	10	53	39	13
259570_at	At1g20440	white	102.843	1	47	44	0	74	61	11	46	30	14
259426_at	At1g01470	white	118.288	1	54	46	3	44	36	8	69	53	14
260361_at	At1g69360	white	170.338	1	51	47	4	33	26	3	83	62	18
247642_at	At5g60590	white	122.442	1	58	47	6	12	7	5	97	81	14
261444_at	At1g28490	white	167.714	1	49	48	0	19	17	1	99	70	24
261896_at	At1g80670	white	125.013	1	55	48	0	19	13	6	93	74	19
252206_at	At3g50360	white	241.886	42	66	50	9	14	14	0	87	71	16
247375_at	At5g63135	white	179.873	3	57	51	0	10	6	4	100	78	21
264944_at	At1g76940	white	196.467	3	54	52	0	7	4	3	106	79	22
247496_at	At5g61840	white	111.932	1	55	52	0	14	11	3	98	72	22
245738_at	At1g44130	white	260.918	24	62	53	6	0	0	0	105	82	19
251272_at	At3g61890	white	158.761	1	58	53	5	50	37	8	59	45	12
254306_at	At4g22330	white	128.452	1	64	54	4	25	22	2	78	59	19
266985_at	At2g39550	white	153.271	1	62	55	0	10	6	4	95	74	21
262366_at	At1g72890	white	120.234	1	60	55	1	15	4	9	92	76	15
263112_at	At1g03080	white	376.477	156	66	57	9	17	10	1	84	68	15
260023_at	At1g30040	white	332.315	88	66	57	3	31	24	7	70	54	15
250274_at	At5g13020	white	256.168	29	63	57	6	16	12	3	88	66	16
262992_at	At1g54210	white	163.467	1	60	57	3	14	9	0	93	69	22
247259_at	At5g64930	white	113.743	1	64	57	2	17	14	3	86	64	20
254843_at	At4g11860	white	258.803	29	58	58	0	10	8	0	99	69	25
259681_at	At1g77760	white	101.294	1	64	58	5	33	21	8	70	56	12
251809_at	At3g55600	white	308.94	34	66	59	6	11	8	2	90	68	17
253873_at	At4g27540	white	174.941	1	66	59	2	20	17	3	81	59	20
247318_at	At5g63990	white	449.724	129	66	61	3	24	13	8	77	61	14
251633_at	At3g57460	white	333.642	54	71	61	3	15	10	5	81	64	17
264832_at	At1g03660	white	284.466	55	67	64	1	9	3	5	91	68	19
253132_at	At4g35580	white	187.669	4	65	64	0	13	12	0	89	59	25
247847_at	At5g58110	white	123.464	1	74	65	2	16	10	6	77	60	17
254169_at	At4g24290	white	190.432	1	76	69	6	8	6	0	83	60	19
245206_at	At5g12290	white	159.447	1	72	69	2	12	8	3	83	58	20
259173_at	At3g03640	white	118.161	1	83	72	4	18	15	3	66	48	18
266150_s_at	At2g12290	white	194.994	1	90	77	9	13	10	3	64	48	13
265356_at	At2g16595	white	202.496	2	85	78	0	17	15	2	65	42	23
253103_at	At4g36110	white	178.65	4	86	79	6	19	10	4	62	46	15
253908_at	At4g27260	white	100.849	1	94	84	5	22	12	8	51	39	12
245401_at	At4g17670	white	162.784	1	96	85	5	17	9	8	54	41	12
258228_at	At3g27610	white	178.445	1	92	86	0	6	5	1	69	44	24
247835_at	At5g57910	white	462.737	44	101	87	12	19	10	7	47	38	6
248983_at	At5g45130	white	335.436	15	101	91	3	8	3	5	58	41	17
260919_at	At1g21520	white	140.98	1	113	103	7	8	2	3	46	30	15
255829_at	At2g40540	wheat3	423.946	41	15	13	2	102	84	12	50	38	11
260368_at	At1g69700	wheat3	356.662	31	16	14	2	89	82	3	62	39	20
266117_at	At2g02170	wheat3	305.254	34	19	14	5	77	64	7	71	57	13
259741_at	At1g71020	wheat3	288.609	11	19	17	2	86	67	13	62	51	10
251665_at	At3g57040	wheat3	289.217	19	23	18	2	114	96	16	30	21	7
265724_at	At2g32100	wheat3	325.585	77	25	19	6	104	82	15	38	34	4
246041_at	At5g19290	wheat3	336.868	16	22	20	2	82	68	9	63	47	14
251365_at	At3g61310	wheat3	247.817	21	21	20	1	84	65	14	62	50	10
255817_at	At2g33330	wheat3	310.548	32	28	21	5	85	70	11	54	44	9
264546_at	At1g55805	wheat3	295.092	52	24	21	2	97	78	17	46	36	6
248419_at	At5g51550	wheat3	403.492	58	24	22	2	95	77	11	48	36	12
255433_at	At4g03210	wheat3	354.675	68	23	23	0	97	76	14	47	36	11
264449_at	At1g27460	wheat3	285.808	24	25	23	2	96	75	14	46	37	9
253278_at	At4g34220	wheat3	412.242	53	32	27	5	85	69	9	50	39	11
261346_at	At1g79720	wheat3	269.34	58	36	31	5	69	53	10	62	51	10
248238_at	At5g53900	wheat3	319.739	33	37	33	2	58	46	9	72	56	14
254189_at	At4g24000	wheat3	207.961	12	47	38	9	25	23	2	95	74	14
252200_at	At3g50280	wheat3	375.449	89	66	52	14	26	22	2	75	61	9
248132_at	At5g54840	wheat3	359.588	56	96	76	17	24	20	2	47	39	6
245694_at	At5g04170	wheat3	420.064	29	92	80	6	9	6	3	66	49	16
252136_at	At3g50770	wheat3	280.019	44	108	88	15	14	10	4	45	37	6
259708_at	At1g77420	wheat3	270.458	10	115	92	18	25	21	3	27	22	4
254624_at	At4g18580	wheat3	281.134	6	107	93	12	11	6	4	49	36	9
267188_at	At2g44050	violet	317.569	7	7	5	2	75	67	6	85	63	17
257063_s_at	At3g18240	violet	164.601	1	8	5	3	62	56	3	97	74	19
253607_at	At4g30330	violet	442.742	30	13	6	5	70	67	3	84	62	17
245818_at	At1g26100	violet	292.968	26	9	6	3	83	73	3	75	56	19
249424_s_at	At5g39800	violet	317.848	25	13	8	5	63	59	0	91	68	20
259759_at	At1g77550	violet	251.602	5	21	8	12	50	49	0	96	78	13
263371_at	At2g20490	violet	248.841	4	19	9	5	51	51	0	97	75	20
250969_at	At5g02740	violet	219.268	3	13	9	4	59	58	0	95	68	21
245848_at	At5g13480	violet	276.141	12	14	10	4	46	43	0	107	82	21
254030_at	At4g25890	violet	224.503	14	23	10	11	64	60	0	80	65	14
248633_at	At5g49020	violet	426.295	40	16	11	5	65	55	3	86	69	17
267421_at	At2g35040	violet	349.761	5	14	11	2	80	70	6	73	54	17
262451_at	At1g11140	violet	420.844	24	22	12	7	86	80	6	59	43	12
260172_s_at	At1g71920	violet	397.233	36	17	12	5	88	71	12	62	52	8
253308_at	At4g33680	violet	376.574	22	17	12	5	73	68	0	77	55	20
248903_at	At5g46290	violet	352.023	13	20	12	2	80	71	9	67	52	14
258159_at	At3g17840	violet	347.244	13	19	12	4	75	68	3	73	55	18
251599_at	At3g57610	violet	316.649	7	20	12	8	49	43	3	98	80	14
263973_at	At2g42740	violet	310.222	16	20	12	6	66	60	6	81	63	13
262806_at	At1g20950	violet	255.1	31	16	12	4	66	56	6	85	67	15
248984_at	At5g45140	violet	197.254	4	19	12	4	54	54	0	94	69	21
258365_s_at	At3g14390	violet	460.364	159	25	13	12	68	64	0	74	58	13
260595_at	At1g55890	violet	354.574	21	24	13	5	45	45	0	98	77	20
251152_at	At3g63130	violet	318.566	6	16	13	3	68	56	6	83	66	16
264860_at	At1g24290	violet	216.673	11	13	13	0	55	54	0	99	68	25
246730_at	At5g28060	violet	193.654	16	15	13	1	30	27	0	122	95	24
261189_at	At1g33040	violet	625.913	797	19	14	5	100	87	9	48	34	11
251483_at	At3g59650	violet	392.875	23	24	14	6	84	74	9	59	47	10
253692_at	At4g29720	violet	364.409	22	15	14	1	97	76	15	55	45	9
267308_at	At2g30200	violet	356.989	14	16	14	2	75	68	3	76	53	20
259806_at	At1g47900	violet	298.516	15	19	14	5	72	61	5	76	60	15
261308_at	At1g48480	violet	292.664	58	25	14	8	88	76	10	54	45	7
250898_at	At5g03300	violet	247.069	14	14	14	0	61	58	0	92	63	25
264441_at	At1g27435	violet	193.141	19	30	14	10	38	38	0	99	83	15
262594_at	At1g15250	violet	191.139	3	24	14	8	70	65	3	73	56	14
260163_at	At1g79900	violet	178.957	1	14	14	0	19	17	2	134	104	23
248418_at	At5g51660	violet	177.791	1	24	14	3	49	46	3	94	75	19
254049_at	At4g25740	violet	481.872	211	21	15	5	73	65	6	73	55	14
249641_at	At5g36950	violet	267.825	16	20	15	5	61	52	6	86	68	14
254267_at	At4g22930	violet	248.095	6	24	15	5	62	58	3	81	62	17
251536_at	At3g58610	violet	491.203	109	21	16	5	64	54	6	82	65	14
255902_at	At1g17880	violet	303.249	25	20	16	4	54	43	6	93	76	15
248223_at	At5g53620	violet	295.999	25	21	16	5	60	49	9	86	70	11
258709_at	At3g09500	violet	270.382	35	24	16	8	38	36	0	105	83	17
260390_at	At1g73940	violet	250.928	9	18	16	1	49	45	0	100	74	24
252942_at	At4g39300	violet	205.347	15	29	16	12	45	42	0	93	77	13
262859_at	At1g64790	violet	171.219	10	24	16	7	53	51	0	90	68	18
254449_at	At4g20910	violet	170.194	4	27	16	7	39	39	0	101	80	18
249795_at	At5g23740	violet	496.118	248	22	17	5	70	56	9	75	62	11
250272_at	At5g13000	violet	422.086	29	24	17	5	76	70	3	67	48	17
256890_at	At3g23830	violet	382.407	62	27	17	8	70	63	3	70	55	14
258658_at	At3g09820	violet	337.753	30	20	17	3	59	56	0	88	62	22
260369_at	At1g69620	violet	246.419	78	24	17	7	22	20	0	121	98	18
246538_at	At5g15520	violet	236.57	75	22	17	5	53	47	3	92	71	17
256480_at	At1g33410	violet	222.593	7	27	17	6	48	45	3	92	73	16
253558_at	At4g31120	violet	462.606	34	27	18	6	56	53	3	84	64	16
255657_at	At4g00810	violet	433.198	159	26	18	8	70	64	3	71	53	14
248105_at	At5g55280	violet	425.021	27	23	18	4	78	67	9	66	50	12
256070_at	At1g13730	violet	275.939	5	26	18	4	74	63	9	67	54	12
267237_s_at	At2g44040	violet	252.739	4	24	18	5	88	71	12	55	46	8
247277_at	At5g64420	violet	240.832	14	28	18	7	54	54	0	85	63	18
256106_at	At1g16870	violet	240.674	36	34	18	9	32	32	0	101	85	16
246317_at	At3g56900	violet	227.129	6	24	18	5	49	42	6	94	75	14
246027_at	At5g21060	violet	223.151	5	24	18	3	53	53	0	90	64	22
261328_at	At1g44835	violet	203.279	23	21	18	1	56	54	0	90	63	24
261867_at	At1g50575	violet	414.152	27	27	20	5	76	68	6	64	47	14
256978_at	At3g21110	violet	314.695	4	29	20	7	60	54	3	78	61	15
259644_at	At1g68910	violet	204.703	21	21	20	0	24	18	4	122	97	21
245769_at	At1g30220	violet	178.074	4	20	20	0	25	22	3	122	93	22
258995_at	At3g01790	violet	302.541	40	30	21	8	32	31	0	105	83	17
247268_at	At5g64080	violet	237.182	5	31	21	4	69	65	3	67	49	18
252968_at	At4g38890	violet	213.676	2	21	21	0	66	58	3	80	56	22
264831_at	At1g03687	violet	335.122	28	24	22	2	39	35	0	104	78	23
261416_at	At1g07770	violet	304.025	18	29	22	7	24	19	3	114	94	15
259678_at	At1g77750	violet	253.951	62	35	22	9	49	43	6	83	70	10
253773_s_at	At4g28360	violet	232.521	44	31	22	8	53	52	0	83	61	17
252147_at	At3g51270	violet	189.728	2	24	22	1	31	25	3	112	88	21
249815_at	At5g23900	violet	342.916	95	32	23	8	34	34	0	101	78	17
251920_at	At3g53900	violet	278.806	11	33	23	8	83	69	11	51	43	6
253815_at	At4g28250	violet	245.623	11	32	23	8	66	59	2	69	53	15
249310_at	At5g41520	violet	196.273	50	33	23	10	22	21	0	112	91	15
262070_at	At1g80010	violet	155.349	1	23	23	0	23	19	4	121	93	21
251626_at	At3g57220	violet	155.209	3	35	23	11	20	19	0	112	93	14
260781_at	At1g14620	violet	358.26	122	36	24	7	47	47	0	84	64	18
253445_at	At4g32610	violet	326.646	4	35	24	8	38	38	0	94	73	17
250526_at	At5g08570	violet	321.034	4	29	24	5	73	60	6	65	51	14
258858_at	At3g02080	violet	295.834	20	29	24	5	26	23	0	112	88	20
245342_at	At4g16720	violet	275.405	159	28	24	3	49	45	3	90	66	19
249354_at	At5g40480	violet	272.604	15	40	24	13	62	59	0	65	52	12
252235_at	At3g49910	violet	255.536	62	37	24	9	29	29	0	101	82	16
256241_at	At3g12390	violet	246.192	23	29	24	5	37	32	0	101	79	20
263370_at	At2g20500	violet	163.505	5	26	24	0	45	31	10	96	80	15
253248_at	At4g34670	violet	280.801	8	27	25	2	40	32	3	100	78	20
264421_at	At1g43170	violet	247.016	58	30	25	3	32	30	0	105	80	22
252566_at	At3g46040	violet	220.591	14	35	25	5	27	27	0	105	83	20
262890_at	At1g14850	violet	142.384	14	34	25	3	24	24	0	109	86	22
260786_s_at	At1g06220	violet	246.41	6	31	26	4	49	48	0	87	61	21
262112_at	At1g02870	violet	233.008	30	37	26	10	32	31	0	98	78	15
258529_at	At3g06740	violet	207.128	3	30	26	2	75	63	11	62	46	12
251926_at	At3g53740	violet	190.516	30	37	26	9	23	23	0	107	86	16
261614_at	At1g49760	violet	318.126	9	34	27	7	60	49	6	73	59	12
263286_at	At2g36160	violet	252.175	124	36	27	7	30	29	0	101	79	18
247449_at	At5g62290	violet	204.747	2	34	27	5	24	20	3	109	88	17
260325_at	At1g63940	violet	339.679	101	36	28	8	77	68	4	54	39	13
262783_at	At1g10850	violet	206.999	2	32	28	2	41	34	4	94	73	19
265464_at	At2g37080	violet	193.654	1	31	28	3	60	48	6	76	59	16
259214_at	At3g09085	violet	169.802	6	31	28	0	24	21	3	112	86	22
255789_at	At2g33370	violet	307.378	23	42	29	11	45	40	3	80	66	11
254663_at	At4g18290	violet	180.564	10	39	29	9	36	31	3	92	75	13
255706_at	At4g00100	violet	392.41	169	42	30	11	52	47	3	73	58	11
261789_at	At1g15930	violet	335.625	102	41	30	10	35	32	0	91	73	15
267590_at	At2g39700	violet	248.183	7	34	30	3	48	40	3	85	65	19
259543_at	At1g20580	violet	238.998	1	34	30	3	33	30	3	100	75	19
266480_at	At2g31130	violet	191.702	8	36	31	5	24	16	7	107	88	13
253371_at	At4g33240	violet	148.863	4	35	31	4	36	29	3	96	75	18
260497_at	At2g41840	violet	331.339	81	37	32	4	35	33	0	95	70	21
261578_at	At1g01100	violet	304.375	121	43	32	10	30	30	0	94	73	15
256002_at	At1g29900	violet	280.418	15	36	32	4	28	26	0	103	77	21
258090_at	At3g14600	violet	279.599	2	38	32	5	33	28	3	96	75	17
247935_at	At5g56940	violet	267.942	3	44	32	7	41	41	0	82	62	18
245180_at	At5g12410	violet	225.256	1	40	32	6	32	29	3	95	74	16
249816_at	At5g23880	violet	209.853	5	38	32	4	39	39	0	90	64	21
257193_at	At3g13160	violet	206.201	17	48	33	11	50	49	0	69	53	14
249700_at	At5g35530	violet	359.891	12	40	34	5	35	32	3	92	69	17
260983_at	At1g53560	violet	238.057	5	40	34	6	49	40	3	78	61	16
251628_at	At3g57290	violet	187.032	58	39	34	4	26	23	3	102	78	18
250845_at	At5g04600	violet	160.715	21	46	34	7	17	14	3	104	87	15
250440_at	At5g10360	violet	245.57	59	43	35	7	14	14	0	110	86	18
264188_at	At1g54690	violet	162.583	1	44	35	8	47	44	0	76	56	17
257000_at	At3g14120	violet	167.828	5	44	37	2	32	32	0	91	66	23
265445_at	At2g37190	violet	229.473	77	52	40	11	46	44	0	69	51	14
261122_at	At1g75330	violet	198.522	26	51	41	9	33	30	0	83	64	16
261418_at	At1g07830	violet	255.792	4	55	42	6	20	20	0	92	73	19
253058_at	At4g37660	violet	172.549	32	53	44	3	16	15	1	98	76	21
251052_at	At5g02470	violet	147.147	1	44	44	0	24	18	1	99	73	24
254335_at	At4g22260	violet	255.808	9	59	46	13	18	13	3	90	76	9
255306_at	At4g04740	violet	155.974	4	54	47	3	25	23	1	88	65	21
248495_at	At5g50780	violet	227.64	4	57	53	3	22	17	2	88	65	20
259826_at	At1g29340	violet	242.983	1	64	57	0	22	20	2	81	58	23
258078_at	At3g25870	violet	374.793	17	73	65	1	24	19	5	70	51	19
251484_at	At3g59640	violet	311.092	16	92	75	10	8	8	0	67	52	15
256664_at	At3g12040	violet	248.724	4	85	75	7	13	12	0	69	48	18
251163_at	At3g63310	violet	317.53	20	96	77	12	12	10	2	59	48	11
260401_at	At1g69840	violet	281.225	1	89	82	0	24	22	2	54	31	23
252156_at	At3g50940	turquoise	121.343	114	0	0	0	8	8	0	159	127	25
255862_at	At2g30300	turquoise	117.982	89	0	0	0	5	5	0	162	130	25
259913_at	At1g72660	turquoise	148.223	20	8	1	0	14	11	3	145	123	22
263861_at	At2g04560	turquoise	89.0863	1	1	1	0	5	5	0	161	129	25
245436_at	At4g16620	turquoise	73.0947	5	1	1	0	10	10	0	156	124	25
263730_at	At1g60090	turquoise	106.705	18	2	2	0	17	14	0	148	119	25
263051_s_at	At2g04210	turquoise	99.193	1	2	2	0	4	4	0	161	129	25
262955_at	At1g54520	turquoise	148.154	34	3	3	0	60	54	6	104	78	19
255835_at	At2g33420	turquoise	408.938	1143	4	4	0	7	7	0	156	124	25
258570_at	At3g04530	turquoise	177.874	150	4	4	0	18	12	6	145	119	19
261544_at	At1g63540	turquoise	153.272	58	9	4	0	22	17	3	136	114	22
247239_at	At5g64640	turquoise	117.091	9	8	4	4	66	53	6	93	78	15
259218_at	At3g03580	turquoise	137.082	97	9	5	3	19	17	2	139	113	20
254065_at	At4g25420	turquoise	125.588	3	5	5	0	51	39	5	111	91	20
252247_at	At3g49740	turquoise	110.068	73	6	5	1	5	2	3	156	128	21
246380_at	At1g57750	turquoise	102.021	18	7	5	2	12	10	2	148	120	21
262795_at	At1g13130	turquoise	62.1535	1	5	5	0	7	1	6	155	129	19
252763_at	At3g42725	turquoise	272.427	287	6	6	0	10	10	0	151	119	25
247093_at	At5g66350	turquoise	258.292	228	9	6	3	6	6	0	152	123	22
261916_at	At1g65910	turquoise	244.953	166	6	6	0	16	16	0	145	113	25
259594_at	At1g28140	turquoise	238.368	125	9	6	3	71	58	6	87	71	16
258795_at	At3g04570	turquoise	233.419	214	6	6	0	8	8	0	153	121	25
248203_at	At5g54230	turquoise	182.844	95	6	6	0	14	14	0	147	115	25
254264_at	At4g23510	turquoise	159.62	25	6	6	0	8	8	0	153	121	25
251564_at	At3g58160	turquoise	141.123	105	6	6	0	29	22	0	132	107	25
263648_at	At1g04390	turquoise	107.289	4	12	6	2	22	22	0	133	107	23
245630_at	At1g25360	turquoise	93.4841	1	11	6	4	37	37	0	119	92	21
265599_at	At2g14250	turquoise	92.719	1	7	6	1	29	18	4	131	111	20
248405_at	At5g51480	turquoise	92.5972	1	12	6	0	0	0	0	155	129	25
260584_at	At2g43660	turquoise	445.125	1290	7	7	0	6	6	0	154	122	25
264184_at	At1g54790	turquoise	189.792	137	7	7	0	40	31	7	120	97	18
260173_at	At1g71930	turquoise	178.808	57	7	7	0	34	28	6	126	100	19
246920_at	At5g25090	turquoise	174.444	67	7	7	0	26	19	7	134	109	18
253835_at	At4g27820	turquoise	165.452	32	11	7	2	86	77	6	70	51	17
253557_at	At4g31110	turquoise	164.032	139	8	7	1	37	29	3	122	99	21
255456_at	At4g02920	turquoise	138.987	1	17	7	4	85	73	12	65	55	9
257263_at	At3g22070	turquoise	113.477	35	12	7	0	53	38	13	102	90	12
252137_at	At3g50980	turquoise	104.945	29	7	7	0	9	7	2	151	121	23
257863_at	At3g17730	turquoise	80.6114	38	7	7	0	17	17	0	143	111	25
247590_at	At5g60720	turquoise	285.194	466	9	8	1	16	16	0	142	111	24
251469_at	At3g59530	turquoise	162.556	97	8	8	0	15	8	0	144	119	25
251546_at	At3g58830	turquoise	157.754	16	15	8	2	96	89	6	56	38	17
265986_at	At2g24230	turquoise	154.828	98	12	8	4	71	60	6	84	67	15
257969_at	At3g27520	turquoise	154.53	87	9	8	1	33	26	7	125	101	17
246477_at	At5g16770	turquoise	149.083	91	8	8	0	19	19	0	140	108	25
262416_at	At1g49390	turquoise	130.592	75	8	8	0	6	6	0	153	121	25
246142_at	At5g19970	turquoise	126.535	50	11	8	0	42	36	6	114	91	19
265820_at	At2g17940	turquoise	125.068	29	8	8	0	2	2	0	157	125	25
246537_at	At5g15940	turquoise	116.614	101	8	8	0	2	2	0	157	125	25
250523_at	At5g08510	turquoise	110.135	52	13	8	4	27	24	0	127	103	21
245968_at	At5g19810	turquoise	101.177	1	11	8	2	68	63	4	88	64	19
252316_at	At3g48700	turquoise	96.555	59	8	8	0	1	1	0	158	126	25
267254_at	At2g23030	turquoise	70.5998	1	9	8	1	11	6	5	147	121	19
247354_at	At5g63590	turquoise	239.331	166	9	9	0	19	19	0	139	107	25
250699_at	At5g06820	turquoise	217.015	139	10	9	0	6	6	0	151	120	25
246441_at	At5g17560	turquoise	181.262	10	16	9	7	58	56	0	93	70	18
251301_at	At3g61880	turquoise	175.763	113	14	9	3	63	53	6	90	73	16
262748_at	At1g28610	turquoise	167.87	85	14	9	5	81	73	2	72	53	18
250035_at	At5g18230	turquoise	138.12	67	10	9	1	47	37	3	110	89	21
254495_at	At4g20060	turquoise	126.054	71	11	9	2	23	19	0	133	107	23
256997_at	At3g14067	turquoise	99.2004	1	14	9	5	67	55	5	86	71	15
256631_at	At3g28320	turquoise	96.4641	1	10	9	0	21	15	0	136	111	25
263211_at	At1g10460	turquoise	400.813	1058	10	10	0	12	11	0	145	114	25
256168_at	At1g51805	turquoise	367.388	732	17	10	5	66	56	8	84	69	12
262785_at	At1g10750	turquoise	325.523	622	11	10	1	30	23	0	126	102	24
262575_at	At1g15210	turquoise	310.348	509	10	10	0	19	13	6	138	112	19
250770_at	At5g05390	turquoise	295.977	552	10	10	0	6	6	0	151	119	25
260053_at	At1g78120	turquoise	289.891	435	11	10	0	28	26	2	128	99	23
253798_at	At4g28500	turquoise	210.794	132	10	10	0	13	13	0	144	112	25
253985_at	At4g26220	turquoise	186.371	72	12	10	0	21	15	6	134	110	19
253327_at	At4g33450	turquoise	183.782	76	10	10	0	16	16	0	141	109	25
263295_at	At2g14210	turquoise	180.869	165	12	10	0	11	11	0	144	114	25
261640_at	At1g49960	turquoise	172.356	159	10	10	0	22	16	6	135	109	19
254263_at	At4g23493	turquoise	157.51	79	17	10	0	24	21	3	126	104	22
256073_at	At1g18100	turquoise	137.661	1	13	10	3	11	11	0	143	114	22
266275_at	At2g29370	turquoise	128.562	78	14	10	0	46	42	3	107	83	22
247921_at	At5g57660	turquoise	125.15	41	12	10	2	73	61	6	82	64	17
254421_at	At4g21550	turquoise	123.966	13	13	10	2	13	13	0	141	112	23
266689_at	At2g19930	turquoise	116.07	1	13	10	3	27	20	0	127	105	22
253507_at	At4g32000	turquoise	114.795	90	14	10	4	40	30	3	113	95	18
246067_at	At5g19410	turquoise	110.15	65	11	10	0	10	10	0	146	115	25
254635_at	At4g18670	turquoise	105.987	45	12	10	2	45	38	0	110	87	23
259870_at	At1g76780	turquoise	90.3722	1	11	10	1	29	22	0	127	103	24
257386_at	At2g42440	turquoise	89.8802	1	10	10	0	0	0	0	157	125	25
258769_at	At3g10870	turquoise	85.6622	1	20	10	10	53	49	0	94	76	15
264540_at	At1g55630	turquoise	13.0648	1	14	10	3	25	19	3	128	106	19
254756_at	At4g13235	turquoise	362.447	905	11	11	0	17	17	0	139	107	25
248732_at	At5g48070	turquoise	289.715	490	11	11	0	37	26	6	119	98	19
262767_at	At1g13170	turquoise	192.951	83	15	11	4	51	36	8	101	88	13
254392_at	At4g21600	turquoise	189.499	120	11	11	0	17	14	3	139	110	22
249214_at	At5g42720	turquoise	172.34	58	16	11	3	77	68	6	74	56	16
247397_at	At5g62940	turquoise	159.635	86	13	11	2	77	67	5	77	57	18
249619_at	At5g37500	turquoise	147.322	53	11	11	0	55	37	11	101	87	14
246778_at	At5g27450	turquoise	137.182	18	12	11	1	69	61	7	86	63	17
250138_at	At5g14610	turquoise	136.723	73	15	11	0	45	44	0	107	80	25
246301_at	At3g51850	turquoise	136.683	2	13	11	1	51	35	12	103	89	12
256447_at	At1g33440	turquoise	136.056	60	12	11	0	36	36	0	119	88	25
262773_at	At1g13220	turquoise	135.912	43	18	11	2	30	29	0	119	95	23
255637_at	At4g00750	turquoise	132.822	80	12	11	1	77	61	9	78	63	15
264125_at	At1g79350	turquoise	126.852	101	11	11	0	11	5	2	145	119	23
244964_at	AtCg00580	turquoise	123.234	1	12	11	1	59	51	6	96	73	18
257519_at	At3g01210	turquoise	121.119	1	19	11	2	73	70	3	75	54	20
262654_at	At1g14180	turquoise	113.192	4	12	11	1	30	29	0	125	95	24
245563_at	At4g14580	turquoise	110.93	40	15	11	4	56	49	0	96	75	21
251136_at	At5g01290	turquoise	108.925	16	11	11	0	17	12	0	139	112	25
260987_at	At1g53590	turquoise	90.5927	1	11	11	0	65	58	6	91	66	19
247637_at	At5g60600	turquoise	393.967	999	12	12	0	45	41	4	110	82	21
249567_at	At5g38020	turquoise	350.824	790	15	12	3	18	18	0	134	105	22
260262_at	At1g68470	turquoise	270.965	388	21	12	6	47	44	1	99	79	18
259365_at	At1g13300	turquoise	221.678	193	14	12	2	16	10	6	137	113	17
251292_at	At3g61920	turquoise	178.322	173	12	12	0	33	33	0	122	90	25
265014_at	At1g24430	turquoise	174.691	205	12	12	0	35	32	3	120	91	22
257237_at	At3g14890	turquoise	164.547	73	16	12	3	62	58	1	89	65	21
262232_at	At1g68600	turquoise	154.843	89	26	12	14	67	58	2	74	65	9
245767_at	At1g33610	turquoise	137.903	92	12	12	0	0	0	0	155	123	25
260315_at	At1g63820	turquoise	135.227	84	12	12	0	5	5	0	150	118	25
263961_at	At2g36370	turquoise	134.811	74	13	12	1	25	18	1	129	105	23
248948_at	At5g45560	turquoise	126.816	29	12	12	0	26	19	0	129	104	25
264484_at	At1g77260	turquoise	125.068	56	18	12	6	53	43	3	96	80	16
250861_at	At5g04740	turquoise	115.546	1	17	12	3	33	25	4	117	98	18
251472_at	At3g59580	turquoise	111.288	1	12	12	0	48	39	3	107	84	22
266982_at	At2g39500	turquoise	103.997	1	22	12	6	42	42	0	103	81	19
262561_at	At1g34340	turquoise	101.967	10	12	12	0	49	41	1	106	82	24
258969_at	At3g10680	turquoise	94.7192	1	13	12	1	54	51	3	100	72	21
264778_at	At1g08780	turquoise	83.8274	1	15	12	2	39	39	0	113	84	23
254751_at	At4g13150	turquoise	80.2354	1	16	12	4	50	40	5	101	83	16
257238_at	At3g17430	turquoise	78.0585	1	12	12	0	41	33	7	114	90	18
246010_at	At5g08440	turquoise	72.0934	1	14	12	1	39	38	0	114	85	24
258408_at	At3g17630	turquoise	70.9653	1	13	12	0	11	5	0	143	118	25
260951_at	At1g06150	turquoise	66.4273	1	14	12	1	18	12	2	135	111	22
267316_at	At2g34710	turquoise	243.525	54	16	13	2	72	55	14	79	67	9
250408_at	At5g10930	turquoise	211.244	118	15	13	2	76	63	7	76	59	16
247733_at	At5g59610	turquoise	199.28	137	14	13	0	53	49	1	100	73	24
251591_at	At3g57680	turquoise	175.221	93	20	13	7	49	37	5	98	85	13
255643_at	At4g00840	turquoise	148.333	144	13	13	0	21	14	4	133	108	21
248144_at	At5g54800	turquoise	147.924	35	13	13	0	40	30	3	114	92	22
252416_at	At3g47460	turquoise	136.461	29	13	13	0	15	15	0	139	107	25
248385_at	At5g51910	turquoise	109.148	27	14	13	0	49	46	3	104	76	22
256406_at	At1g50710	turquoise	104.82	18	13	13	0	47	40	2	107	82	23
266698_at	At2g19830	turquoise	99.0267	1	14	13	1	44	33	6	109	89	18
251362_at	At3g61240	turquoise	81.8372	1	13	13	0	27	24	0	127	98	25
264577_at	At1g05260	turquoise	374.315	938	14	14	0	15	12	3	138	109	22
259897_at	At1g71380	turquoise	320.423	601	14	14	0	10	10	0	143	111	25
250183_at	At5g14510	turquoise	283.869	511	16	14	0	36	32	2	115	89	23
254099_at	At4g25130	turquoise	252.042	140	21	14	0	35	35	0	111	86	25
245021_at	AtCg00550	turquoise	185.655	177	14	14	0	31	26	3	122	95	22
263590_at	At2g01820	turquoise	175.112	44	16	14	2	58	46	9	93	75	14
258596_at	At3g04510	turquoise	172.613	116	15	14	0	10	10	0	142	111	25
249991_at	At5g18550	turquoise	170.043	60	18	14	3	37	33	0	112	88	22
262088_at	At1g56020	turquoise	163.961	16	14	14	0	18	11	4	135	110	21
267129_at	At2g23380	turquoise	142.005	88	15	14	1	23	21	2	129	100	22
263521_at	At2g24960	turquoise	125.567	8	17	14	1	23	23	0	127	98	24
266373_x_at	At2g14650	turquoise	118.627	55	15	14	0	12	12	0	140	109	25
261123_at	At1g62860	turquoise	114.956	1	16	14	2	21	14	0	130	107	23
265544_at	At2g28260	turquoise	106.351	1	18	14	0	29	23	6	120	98	19
265036_at	At1g04080	turquoise	105.202	2	15	14	0	48	41	6	104	80	19
253539_at	At4g31450	turquoise	101.596	1	16	14	2	56	48	6	95	73	17
253306_at	At4g33650	turquoise	95.1917	1	14	14	0	36	33	3	117	88	22
263703_at	At1g31170	turquoise	300.515	527	16	15	0	37	30	6	114	90	19
255424_at	At4g03340	turquoise	297.78	478	15	15	0	7	7	0	145	113	25
246922_at	At5g25110	turquoise	204.069	132	18	15	0	31	25	4	118	95	21
253757_at	At4g28950	turquoise	196.931	182	15	15	0	46	40	3	106	80	22
244963_at	AtCg00570	turquoise	196.778	167	15	15	0	32	26	6	120	94	19
261811_at	At1g08260	turquoise	178.94	125	18	15	3	29	27	0	120	93	22
245022_at	AtCg00560	turquoise	177.578	132	16	15	1	47	37	6	104	83	18
259221_s_at	At3g03540	turquoise	172.02	124	19	15	3	22	19	3	126	101	19
259180_at	At3g01680	turquoise	152.525	35	18	15	2	76	59	12	73	61	11
253237_at	At4g34240	turquoise	152.214	1	22	15	0	57	54	3	88	66	22
245982_at	At5g13170	turquoise	147.294	53	15	15	0	21	19	2	131	101	23
254185_at	At4g23990	turquoise	142.701	23	32	15	11	49	47	2	86	73	12
246323_at	At1g16690	turquoise	141.678	101	16	15	1	26	17	2	125	103	22
248152_at	At5g54260	turquoise	122.814	15	20	15	5	35	25	3	112	95	17
249823_s_at	At5g23350	turquoise	116.716	32	18	15	0	60	57	3	89	63	22
248614_at	At5g49560	turquoise	114.278	4	17	15	2	27	24	3	123	96	20
251011_at	At5g02560	turquoise	109.327	1	20	15	5	56	48	1	91	72	19
247164_at	At5g65720	turquoise	95.2444	1	18	15	0	30	29	0	119	91	25
259477_at	At1g19120	turquoise	92.0011	1	15	15	0	21	12	3	131	108	22
255511_at	At4g02075	turquoise	82.6542	1	17	15	0	52	37	15	98	83	10
249960_at	At5g18830	turquoise	77.8325	1	21	15	6	37	30	0	109	90	19
259200_at	At3g09070	turquoise	424.764	1227	18	16	2	18	18	0	131	101	23
249970_at	At5g19100	turquoise	358.312	902	16	16	0	20	20	0	131	99	25
257369_at	At2g35550	turquoise	297.702	573	16	16	0	25	15	3	126	104	22
260112_at	At1g63310	turquoise	226.997	174	22	16	1	53	46	6	92	73	18
262317_at	At2g48140	turquoise	220.381	236	17	16	0	16	10	6	134	109	19
252089_at	At3g52110	turquoise	217.35	156	20	16	2	55	50	5	92	69	18
254860_at	At4g12110	turquoise	211.689	1	18	16	2	32	21	6	117	98	17
253893_at	At4g27390	turquoise	186.16	66	16	16	0	52	41	4	99	78	21
252209_at	At3g50400	turquoise	170.505	169	16	16	0	17	11	6	134	108	19
262825_at	At1g11790	turquoise	166.863	29	23	16	1	60	60	0	84	59	24
266438_at	At2g43180	turquoise	165.893	102	22	16	4	33	32	0	112	87	21
250231_at	At5g13910	turquoise	161.342	124	16	16	0	39	29	7	112	90	18
261256_at	At1g05760	turquoise	160.404	143	18	16	0	58	52	4	91	67	21
251937_at	At3g53400	turquoise	158.435	73	19	16	2	60	46	8	88	73	15
250386_at	At5g11510	turquoise	149.793	1	17	16	1	34	32	2	116	87	22
245005_at	AtCg00330	turquoise	132.331	73	24	16	6	26	21	3	117	98	16
258757_at	At3g10910	turquoise	128.152	108	16	16	0	31	21	3	120	98	22
262443_at	At1g47655	turquoise	127.517	13	18	16	2	36	19	11	113	100	12
247332_at	At5g63440	turquoise	118.934	1	17	16	1	34	32	0	116	87	24
254966_at	At4g11110	turquoise	109.559	66	17	16	1	55	42	6	95	77	18
258180_at	At3g21480	turquoise	105.676	1	23	16	7	21	18	0	123	101	18
248290_at	At5g53010	turquoise	100.345	21	21	16	1	21	19	0	125	100	24
255639_at	At4g00760	turquoise	97.2872	1	17	16	1	51	43	3	99	76	21
262392_at	At1g49520	turquoise	72.6116	1	18	16	2	35	27	3	114	92	20
260130_s_at	At1g66280	turquoise	326.778	678	20	17	3	22	22	0	125	96	22
250908_at	At5g03680	turquoise	312.823	716	17	17	0	19	19	0	131	99	25
253404_at	At4g32840	turquoise	185.32	44	18	17	1	82	65	10	67	53	14
263016_at	At1g23410	turquoise	174.132	50	25	17	8	64	60	2	78	58	15
248172_at	At5g54660	turquoise	154.139	111	24	17	2	62	55	6	81	63	17
261750_at	At1g76120	turquoise	148.439	115	19	17	1	36	32	0	112	86	24
252855_at	At4g39660	turquoise	143.001	73	20	17	3	52	42	5	95	76	17
253941_at	At4g26980	turquoise	132.812	64	22	17	5	20	17	0	125	101	20
261423_at	At1g18750	turquoise	132.672	10	22	17	2	48	43	3	97	75	20
250681_at	At5g06590	turquoise	131.954	57	17	17	0	30	23	6	120	95	19
267298_at	At2g23760	turquoise	129.761	65	19	17	2	81	62	12	67	56	11
247310_at	At5g63950	turquoise	124.893	3	20	17	3	38	34	2	109	84	20
265897_at	At2g25680	turquoise	117.645	21	24	17	1	15	14	0	128	104	24
260375_at	At1g73950	turquoise	114.891	13	20	17	3	32	24	3	115	94	19
263996_at	At2g22530	turquoise	112.036	50	20	17	1	24	19	3	123	99	21
261632_at	At1g50120	turquoise	107.044	1	18	17	0	43	29	9	106	89	16
256984_at	At3g13480	turquoise	92.8614	1	20	17	0	44	35	9	103	83	16
244926_s_at	At2g07712	turquoise	62.1493	1	21	17	0	7	5	2	139	113	23
261885_at	At1g80930	turquoise	52.8612	1	18	17	1	26	16	9	123	102	15
250967_at	At5g02790	turquoise	342.686	724	20	18	0	40	37	3	107	80	22
251368_at	At3g61380	turquoise	281.435	267	18	18	0	59	45	7	90	72	18
250958_at	At5g03260	turquoise	271.712	263	20	18	0	41	31	10	106	86	15
255403_at	At4g03400	turquoise	265.44	228	26	18	2	59	50	8	82	67	15
263158_at	At1g54160	turquoise	226.439	138	26	18	8	35	20	8	106	97	9
256918_s_at	At3g18960	turquoise	189.717	8	20	18	2	81	64	16	66	53	7
258081_at	At3g26085	turquoise	189.432	26	25	18	7	65	56	6	77	61	12
264277_at	At1g60390	turquoise	185.074	36	21	18	2	22	21	1	124	96	22
261838_at	At1g16030	turquoise	178.8	55	30	18	5	34	30	4	103	87	16
248031_at	At5g55640	turquoise	159.855	130	21	18	2	42	35	6	104	82	17
251069_at	At5g01930	turquoise	156.711	168	20	18	2	29	28	0	118	89	23
256093_at	At1g20823	turquoise	153.24	9	34	18	11	62	59	2	71	58	12
263239_at	At2g16570	turquoise	146.678	36	18	18	0	6	6	0	143	111	25
262387_s_at	At1g49340	turquoise	137.727	5	25	18	7	22	22	0	120	95	18
266774_at	At2g29050	turquoise	132.756	1	22	18	3	37	29	7	108	88	15
254615_at	At4g19210	turquoise	130.303	7	22	18	0	13	13	0	132	104	25
264560_at	At1g55820	turquoise	115.254	10	21	18	3	10	10	0	136	107	22
266190_at	At2g38850	turquoise	115.1	2	20	18	2	18	18	0	129	99	23
256569_at	At3g19550	turquoise	114.58	57	24	18	6	27	17	3	116	100	16
251062_at	At5g01840	turquoise	110.972	8	18	18	0	25	25	0	124	92	25
245581_at	At4g14840	turquoise	106.99	14	20	18	1	33	21	6	114	96	18
259087_at	At3g04980	turquoise	106.157	1	18	18	0	21	14	0	128	103	25
264654_s_at	At1g08900	turquoise	104.205	1	24	18	6	63	51	5	80	66	14
245207_at	At5g12310	turquoise	96.9032	1	25	18	1	32	23	9	110	94	15
263164_at	At1g03070	turquoise	95.2799	1	24	18	1	28	28	0	115	89	24
244989_s_at	AtCg00860	turquoise	91.0848	1	21	18	3	22	19	3	124	98	19
261697_at	At1g32610	turquoise	90.4564	1	21	18	2	24	20	0	122	97	23
259828_at	At1g72220	turquoise	84.5087	1	19	18	0	7	7	0	141	110	25
261930_at	At1g22440	turquoise	429.683	1249	19	19	0	12	9	3	136	107	22
266925_at	At2g45740	turquoise	321.595	419	26	19	1	65	56	9	76	60	15
250960_at	At5g02940	turquoise	208.007	153	27	19	8	63	59	0	77	57	17
248544_at	At5g50240	turquoise	193.889	101	21	19	2	61	51	5	85	65	18
255194_at	At4g07410	turquoise	167.482	22	23	19	2	35	34	0	109	82	23
250321_at	At5g12850	turquoise	160.126	44	20	19	1	51	37	10	96	79	14
247712_at	At5g59300	turquoise	156.997	34	22	19	3	37	36	1	108	80	21
252352_at	At3g48185	turquoise	146.474	99	20	19	1	40	34	4	107	82	20
251050_at	At5g02440	turquoise	141.927	56	20	19	1	26	18	8	121	98	16
251992_at	At3g53350	turquoise	141.001	34	20	19	1	46	36	5	101	80	19
266627_at	At2g35340	turquoise	138.981	81	25	19	1	34	32	2	108	84	22
266778_at	At2g29090	turquoise	132.409	77	25	19	2	21	19	2	121	97	21
257733_at	At3g18350	turquoise	132.288	7	19	19	0	32	23	7	116	93	18
245109_at	At2g41520	turquoise	129.071	27	22	19	3	28	24	0	117	92	22
255551_at	At4g01840	turquoise	121.343	15	19	19	0	51	37	9	97	79	16
247773_at	At5g58630	turquoise	118.043	1	19	19	0	5	5	0	143	111	25
244931_at	AtMg00630	turquoise	117.41	9	24	19	3	20	17	3	123	99	19
258101_at	At3g23590	turquoise	115.786	30	23	19	0	38	29	7	106	87	18
244977_at	AtCg00730	turquoise	109.803	16	24	19	4	33	28	1	110	88	20
259349_at	At3g03860	turquoise	94.5404	1	20	19	1	26	16	6	121	100	18
245864_at	At1g58070	turquoise	93.6283	1	21	19	0	35	24	7	111	92	18
263484_at	At2g29900	turquoise	90.9416	1	24	19	2	31	28	3	112	88	20
261698_at	At1g32630	turquoise	56.6268	1	25	19	3	38	32	3	104	84	19
249832_at	At5g23400	turquoise	268.026	254	20	20	0	35	28	7	112	87	18
261557_at	At1g63640	turquoise	183.548	71	26	20	3	70	66	3	71	49	19
249964_at	At5g19010	turquoise	166.422	1	21	20	1	68	48	13	78	67	11
261370_at	At1g53050	turquoise	164.674	36	23	20	3	38	28	3	106	87	19
253156_at	At4g35730	turquoise	163.052	93	21	20	1	39	34	5	107	81	19
267347_at	At2g39950	turquoise	161.845	39	26	20	2	58	42	15	83	73	8
250753_at	At5g05860	turquoise	160.473	55	26	20	2	76	60	14	65	55	9
255103_at	At4g08690	turquoise	152.578	121	25	20	0	24	20	4	118	95	21
247427_at	At5g62580	turquoise	151.542	36	26	20	3	58	52	3	83	63	19
257262_at	At3g21890	turquoise	140.896	32	27	20	1	28	25	3	112	90	21
250281_at	At5g13240	turquoise	139.125	6	22	20	2	54	46	6	91	69	17
265272_at	At2g28350	turquoise	136.338	26	24	20	1	42	33	6	101	82	18
261766_at	At1g15580	turquoise	135.859	1	24	20	3	45	32	7	98	83	15
263689_at	At1g26820	turquoise	119.188	16	20	20	0	42	29	12	105	86	13
259015_at	At3g07350	turquoise	116.416	60	22	20	0	82	66	11	63	49	14
256976_at	At3g21020	turquoise	114.527	18	21	20	0	33	31	0	113	84	25
247075_at	At5g66410	turquoise	112.471	1	29	20	5	50	49	1	88	66	19
260469_at	At1g10870	turquoise	110.667	1	23	20	3	53	47	0	91	68	22
262604_at	At1g15060	turquoise	101.364	1	24	20	4	34	30	0	109	85	21
251493_at	At3g59300	turquoise	97.1262	1	26	20	6	67	57	3	74	58	16
265585_at	At2g20000	turquoise	94.8791	1	21	20	1	39	28	6	107	87	18
256199_at	At1g58250	turquoise	93.3273	1	22	20	2	40	31	6	105	84	17
261460_at	At1g07880	turquoise	309.973	380	23	21	2	22	21	1	122	93	22
261420_at	At1g07720	turquoise	305.282	560	30	21	5	38	33	2	99	81	18
253791_at	At4g28640	turquoise	261.736	32	30	21	9	61	48	6	76	66	10
248150_at	At5g54670	turquoise	258.753	173	26	21	3	47	37	9	94	77	13
247625_at	At5g60200	turquoise	245.74	105	26	21	4	74	66	5	67	48	16
245725_at	At1g73370	turquoise	227.983	149	21	21	0	50	36	10	96	78	15
264270_at	At1g60260	turquoise	216.368	113	29	21	4	52	47	3	86	67	18
262662_at	At1g13920	turquoise	190.686	159	21	21	0	31	25	1	115	89	24
246780_at	At5g27470	turquoise	189.442	131	24	21	3	21	19	0	122	95	22
252969_at	At4g38900	turquoise	177.933	27	23	21	2	54	36	11	90	78	12
260289_at	At1g80350	turquoise	172.619	35	22	21	1	47	39	6	98	75	18
267175_s_at	At2g37620	turquoise	153.806	3	29	21	4	63	58	2	75	56	19
250881_at	At5g04080	turquoise	146.394	126	23	21	2	50	41	6	94	73	17
257001_at	At3g14080	turquoise	146.206	101	29	21	1	46	41	5	92	73	19
247204_at	At5g64990	turquoise	141.241	114	21	21	0	20	18	2	126	96	23
264864_at	At1g24310	turquoise	141.067	4	26	21	5	52	49	0	89	65	20
252408_at	At3g47600	turquoise	140.596	1	21	21	0	61	45	10	85	69	15
258198_at	At3g14020	turquoise	140.298	90	26	21	5	48	36	5	93	78	15
259022_at	At3g07420	turquoise	132.222	106	24	21	1	31	27	3	112	87	21
245758_at	At1g32240	turquoise	128.243	32	28	21	3	33	32	0	106	82	22
254154_at	At4g24460	turquoise	127.056	40	21	21	0	37	32	1	109	82	24
264306_at	At1g78890	turquoise	125.427	1	29	21	8	50	38	5	88	76	12
245007_at	AtCg00350	turquoise	119.251	41	23	21	2	57	44	8	87	70	15
264126_at	At1g79280	turquoise	118.981	1	29	21	8	23	19	0	115	95	17
259853_at	At1g72300	turquoise	117.066	9	30	21	3	57	45	12	80	69	10
264455_at	At1g10330	turquoise	98.2182	1	25	21	3	31	23	3	111	91	19
264797_at	At1g08710	turquoise	83.9281	1	30	21	3	9	8	1	128	106	21
248765_at	At5g47650	turquoise	75.8789	1	22	21	0	58	48	6	87	66	19
267053_s_at	At2g38390	turquoise	421.062	1171	22	22	0	9	6	3	136	107	22
254848_at	At4g11960	turquoise	292.514	219	30	22	5	56	49	7	81	64	13
247988_at	At5g56910	turquoise	189.547	155	26	22	1	35	28	3	106	85	21
263909_at	At2g36490	turquoise	184.925	14	25	22	3	54	42	6	88	71	16
252359_at	At3g48440	turquoise	181.461	25	26	22	3	26	24	0	115	89	22
246345_at	At3g56760	turquoise	167.765	79	25	22	1	38	34	3	104	79	21
250663_at	At5g07110	turquoise	161.58	8	24	22	1	63	58	3	80	55	21
262395_at	At1g49540	turquoise	157.22	86	31	22	6	17	17	0	119	96	19
245002_at	AtCg00270	turquoise	148.043	99	25	22	2	61	45	13	81	68	10
251811_at	At3g54990	turquoise	140.462	48	22	22	0	18	15	3	127	98	22
256411_at	At1g66670	turquoise	135.851	38	31	22	9	34	28	2	102	85	14
245003_at	AtCg00280	turquoise	128.095	66	24	22	1	61	44	15	82	69	9
250880_at	At5g04070	turquoise	125.263	4	27	22	4	23	17	3	117	96	18
260957_at	At1g06080	turquoise	121.714	1	30	22	8	36	28	3	101	85	14
256789_at	At3g13672	turquoise	120.562	1	28	22	6	24	12	5	115	101	14
247715_at	At5g59360	turquoise	109.251	15	23	22	0	31	27	3	113	86	22
260711_at	At1g17580	turquoise	72.116	1	23	22	1	31	19	6	113	94	18
261239_at	At1g32930	turquoise	69.531	1	25	22	3	31	25	4	111	88	18
246908_at	At5g25610	turquoise	330.763	512	29	23	5	60	51	8	78	61	12
254361_at	At4g22212	turquoise	301.765	459	26	23	2	25	22	3	116	90	20
264041_at	At2g03710	turquoise	246.696	103	23	23	0	78	57	14	66	55	11
252078_at	At3g51740	turquoise	221.977	192	27	23	4	30	25	5	110	87	16
250228_at	At5g13840	turquoise	221.197	83	25	23	2	23	21	2	119	91	21
260302_at	At1g80310	turquoise	193.907	34	29	23	6	58	48	3	80	64	16
258310_at	At3g26744	turquoise	181.3	169	26	23	1	44	40	3	97	72	21
248465_at	At5g51200	turquoise	179.292	1	27	23	2	61	53	6	79	59	17
246510_at	At5g15410	turquoise	166.407	69	28	23	1	62	52	8	77	60	16
257239_at	At3g24100	turquoise	160.421	89	33	23	3	26	23	3	108	89	19
245229_at	At4g25620	turquoise	147.206	6	24	23	0	64	48	14	79	64	11
265308_at	At2g20300	turquoise	146.4	12	25	23	1	34	32	0	108	80	24
253645_at	At4g29830	turquoise	146.143	50	23	23	0	14	10	0	130	102	25
259310_s_at	At3g05165	turquoise	144.574	76	26	23	3	50	46	3	91	66	19
263545_at	At2g21560	turquoise	144.291	37	29	23	3	66	48	15	72	64	7
263779_at	At2g46340	turquoise	132.335	1	31	23	4	71	64	6	65	48	15
259723_at	At1g60960	turquoise	131.497	84	39	23	11	49	48	0	79	64	14
255081_at	At4g09140	turquoise	128.049	21	24	23	1	13	12	0	130	100	24
258068_at	At3g25990	turquoise	125.242	61	23	23	0	20	13	0	124	99	25
252029_s_at	At3g52660	turquoise	121.855	4	23	23	0	25	20	3	119	92	22
254730_at	At4g13730	turquoise	112.73	1	27	23	4	34	23	6	106	89	15
246328_at	At3g43590	turquoise	98.2479	1	23	23	0	39	29	3	105	83	22
262255_at	At1g53790	turquoise	59.5599	1	26	23	3	5	3	1	136	109	21
265800_at	At2g35630	turquoise	274.828	205	25	24	0	8	8	0	134	103	25
246076_at	At5g20280	turquoise	273.891	112	28	24	4	67	53	7	72	58	14
263664_at	At1g04250	turquoise	205.421	17	26	24	2	102	90	8	39	21	15
265994_at	At2g24170	turquoise	185.935	86	32	24	1	34	28	6	101	83	18
250820_at	At5g05160	turquoise	182.743	103	26	24	2	49	41	3	92	70	20
254874_at	At4g11570	turquoise	167.251	1	28	24	2	40	35	5	99	76	18
247615_at	At5g60250	turquoise	162.605	151	24	24	0	9	9	0	134	102	25
255038_at	At4g09510	turquoise	151.206	84	33	24	6	46	43	1	88	68	18
248793_at	At5g47240	turquoise	140.498	56	34	24	6	65	59	3	68	52	16
254259_s_at	At4g23420	turquoise	138.514	112	28	24	4	58	46	5	81	65	16
246591_at	At5g14880	turquoise	133.464	43	30	24	4	49	34	12	88	77	9
260085_at	At1g63290	turquoise	131.66	22	24	24	0	27	20	3	116	91	22
261219_at	At1g19980	turquoise	123.334	65	30	24	1	11	11	0	126	100	24
257975_at	At3g20830	turquoise	119.326	66	28	24	4	17	8	3	122	103	18
267212_at	At2g44060	turquoise	118.622	1	31	24	1	37	37	0	99	74	24
247942_at	At5g57120	turquoise	117.353	1	26	24	1	36	33	3	105	78	21
256734_at	At3g29390	turquoise	117.336	2	26	24	1	23	23	0	118	88	24
256363_at	At1g66510	turquoise	114.016	13	31	24	1	31	29	2	105	82	22
245047_at	At2g07688	turquoise	113.285	21	27	24	1	45	31	13	95	80	11
263780_at	At2g46350	turquoise	104.964	1	32	24	3	50	40	9	85	71	13
246610_at	At5g35400	turquoise	97.3971	11	32	24	5	18	18	0	117	93	20
257075_at	At3g19670	turquoise	96.7717	1	24	24	0	22	16	3	121	95	22
251964_at	At3g53370	turquoise	95.081	1	31	24	6	44	39	5	92	72	14
252909_at	At4g39680	turquoise	93.4901	1	26	24	1	22	17	3	119	94	21
267514_at	At2g45630	turquoise	88.9971	1	30	24	4	52	41	9	85	70	12
263825_at	At2g40370	turquoise	257.519	270	25	25	0	21	18	3	121	92	22
261653_at	At1g01900	turquoise	209.511	178	30	25	2	60	48	8	77	62	15
261821_at	At1g11530	turquoise	198.933	54	27	25	2	65	51	9	75	59	14
248447_at	At5g51120	turquoise	181.648	78	31	25	3	17	17	0	119	93	22
249786_at	At5g24310	turquoise	173.622	1	31	25	6	72	56	9	64	54	10
251391_at	At3g60910	turquoise	166.331	86	34	25	3	53	44	9	80	66	13
259436_at	At1g01500	turquoise	152.997	84	33	25	8	53	49	0	81	61	17
266815_at	At2g44900	turquoise	141.648	1	27	25	2	47	34	9	93	76	14
267180_at	At2g37570	turquoise	138.939	77	25	25	0	40	27	9	102	83	16
264472_at	At1g67140	turquoise	137.887	25	25	25	0	57	40	10	85	70	15
258322_at	At3g22740	turquoise	137.577	68	31	25	6	48	41	1	88	69	18
248704_at	At5g48450	turquoise	136.299	30	29	25	0	55	46	7	83	64	18
263831_at	At2g40300	turquoise	135.504	49	30	25	0	49	39	8	88	71	17
247860_at	At5g58240	turquoise	133.501	1	29	25	4	39	32	0	99	78	21
262506_at	At1g21640	turquoise	126.522	2	25	25	0	59	43	12	83	67	13
264198_at	At1g22800	turquoise	122.222	15	35	25	4	38	32	6	94	78	15
263564_s_at	At2g15400	turquoise	114.101	19	30	25	0	39	38	0	98	72	25
267530_at	At2g41890	turquoise	108.716	11	38	25	8	35	35	0	94	75	17
247565_at	At5g61150	turquoise	103.707	7	25	25	0	2	2	0	140	108	25
259915_at	At1g72790	turquoise	94.3742	1	26	25	0	45	32	8	96	78	17
262127_at	At1g52550	turquoise	72.4916	1	32	25	0	33	27	6	102	83	19
258890_at	At3g05690	turquoise	237.474	181	37	26	10	43	40	0	87	69	15
254657_s_at	At4g18210	turquoise	214.449	129	29	26	3	61	54	4	77	55	18
259926_at	At1g75090	turquoise	204.874	1	31	26	5	48	41	0	88	68	20
257962_at	At3g19790	turquoise	165.652	24	29	26	0	51	42	8	87	67	17
252062_at	At3g52640	turquoise	159.694	110	29	26	3	43	37	5	95	72	17
245628_at	At1g56650	turquoise	155.917	21	38	26	11	56	54	2	73	55	12
259767_s_at	At1g29350	turquoise	143.782	116	28	26	2	22	15	6	117	94	17
257799_at	At3g15890	turquoise	136.955	76	26	26	0	26	17	4	115	92	21
257534_at	At3g09670	turquoise	127.734	66	30	26	4	26	20	3	111	89	18
261212_at	At1g12880	turquoise	125.264	31	29	26	1	45	39	2	93	70	22
264055_at	At2g28590	turquoise	119.127	2	26	26	0	26	20	4	115	89	21
253243_at	At4g34560	turquoise	117.66	11	38	26	5	44	41	3	85	68	17
262225_at	At1g53840	turquoise	117.458	11	28	26	0	52	41	9	87	68	16
246660_at	At5g35180	turquoise	116.962	5	31	26	5	44	37	0	92	72	20
266600_at	At2g46070	turquoise	114.674	3	30	26	4	48	42	0	89	67	21
257602_at	At3g13800	turquoise	108.258	1	30	26	1	38	34	1	99	75	23
244991_s_at	AtCg01250	turquoise	106.544	12	26	26	0	27	24	1	114	85	24
259222_at	At3g03680	turquoise	105.785	21	32	26	4	20	12	6	115	97	15
257762_at	At3g23100	turquoise	104.37	34	32	26	0	16	12	4	119	97	21
249016_at	At5g44750	turquoise	86.0516	1	36	26	7	44	38	6	87	71	12
261808_at	At1g30480	turquoise	76.8972	1	27	26	0	14	14	0	126	95	25
254054_at	At4g25320	turquoise	73.3456	1	30	26	4	36	31	0	101	78	21
251886_at	At3g54260	turquoise	247.582	158	35	27	5	60	50	8	72	58	12
251221_at	At3g62550	turquoise	232.927	59	31	27	4	92	79	6	44	29	15
261728_at	At1g76160	turquoise	196.731	115	34	27	0	56	48	8	77	60	17
266358_at	At2g32280	turquoise	192.762	83	27	27	0	33	25	1	107	83	24
252047_at	At3g52490	turquoise	174.301	128	29	27	2	27	24	0	111	84	23
247468_at	At5g62010	turquoise	166.596	102	33	27	6	36	23	6	98	85	13
261065_at	At1g07500	turquoise	160.944	16	35	27	3	25	25	0	107	83	22
267115_s_at	At2g32540	turquoise	153.713	71	33	27	0	40	36	3	94	72	22
258903_at	At3g06410	turquoise	147.397	29	27	27	0	43	32	9	97	76	16
256190_at	At1g30100	turquoise	145.249	70	27	27	0	0	0	0	140	108	25
258367_at	At3g14370	turquoise	143.829	130	33	27	6	10	10	0	124	98	19
245427_at	At4g17550	turquoise	129.234	58	30	27	2	66	61	1	71	47	22
249146_at	At5g43310	turquoise	126.968	7	27	27	0	46	34	6	94	74	19
259082_at	At3g04820	turquoise	125.005	1	41	27	10	34	31	0	92	77	15
262066_at	At1g79950	turquoise	124.281	22	32	27	5	25	22	0	110	86	20
265029_at	At1g24625	turquoise	120.234	1	33	27	6	44	37	0	90	71	19
259895_at	At1g71440	turquoise	117.741	10	30	27	3	29	21	4	108	87	18
262849_at	At1g14710	turquoise	115.541	1	35	27	1	40	38	2	92	70	22
255729_at	At1g25470	turquoise	113.246	1	34	27	5	33	27	2	100	81	18
250823_at	At5g05180	turquoise	107.756	1	34	27	1	63	52	11	70	56	13
266795_at	At2g03070	turquoise	102.283	10	28	27	1	32	26	3	107	82	21
245721_s_at	At1g73460	turquoise	90.6278	1	28	27	1	24	14	6	115	94	18
256205_at	At1g50890	turquoise	88.5758	1	30	27	0	54	44	9	83	64	16
262794_at	At1g13120	turquoise	86.74	1	28	27	1	25	25	0	114	83	24
250099_at	At5g17300	turquoise	85.848	1	34	27	1	51	41	9	82	67	15
266298_at	At2g29590	turquoise	85.0681	1	29	27	1	37	35	0	101	73	24
250883_at	At5g03970	turquoise	71.9105	1	36	27	6	7	7	0	124	101	19
251852_at	At3g54750	turquoise	200.711	35	38	28	8	57	48	8	72	59	9
259596_at	At1g28130	turquoise	168.358	82	28	28	0	29	15	8	110	92	17
257715_at	At3g12750	turquoise	154.213	57	40	28	11	44	36	3	83	71	11
262194_at	At1g77930	turquoise	152.843	48	33	28	5	56	47	5	78	60	15
260148_at	At1g52800	turquoise	132.2	84	28	28	0	30	23	0	109	84	25
247200_at	At5g65120	turquoise	125.913	69	33	28	4	36	32	1	98	75	20
257502_at	At1g78110	turquoise	124.501	25	28	28	0	41	28	9	98	79	16
249128_at	At5g43440	turquoise	124.132	5	35	28	6	65	54	6	67	53	13
250076_at	At5g16660	turquoise	123.111	1	31	28	3	23	15	3	113	92	19
257084_at	At3g20620	turquoise	120.541	1	34	28	5	26	21	0	107	86	20
251181_at	At3g62820	turquoise	106.156	14	37	28	9	56	49	0	74	58	16
267512_at	At2g45690	turquoise	105.351	12	34	28	5	31	30	0	102	77	20
262808_at	At1g11730	turquoise	100.908	1	29	28	0	5	5	0	133	102	25
262484_at	At1g21700	turquoise	92.3086	1	28	28	0	35	26	6	104	81	19
262331_at	At1g64050	turquoise	51.4871	1	29	28	1	52	36	10	86	71	14
256759_at	At3g25640	turquoise	324.364	758	30	29	1	21	17	3	116	89	21
263063_s_at	At2g18140	turquoise	292.678	462	35	29	6	7	7	0	125	99	19
245784_at	At1g32190	turquoise	252.961	134	37	29	6	30	22	6	100	84	13
265057_at	At1g52140	turquoise	199.118	144	30	29	0	65	49	14	72	57	11
258299_at	At3g23410	turquoise	176.181	89	36	29	2	49	45	3	82	61	20
245863_s_at	At1g58050	turquoise	162.724	78	31	29	2	17	14	3	119	92	20
260775_at	At1g78300	turquoise	158.853	44	34	29	0	39	32	7	94	74	18
251924_at	At3g53730	turquoise	155.38	1	31	29	2	59	43	10	77	63	13
264168_at	At1g02080	turquoise	141.545	33	30	29	1	26	20	3	111	86	21
256577_at	At3g28220	turquoise	140.117	32	41	29	8	59	56	0	67	50	17
253115_at	At4g35910	turquoise	133.248	1	32	29	2	36	28	6	99	78	17
256210_at	At1g50950	turquoise	123.913	1	34	29	2	24	18	3	109	88	20
267003_at	At2g34340	turquoise	122.096	38	32	29	3	29	24	3	106	82	19
250602_s_at	At5g07940	turquoise	113.895	1	34	29	5	22	15	0	111	91	20
245478_at	At4g16130	turquoise	112.866	1	29	29	0	35	23	8	103	83	17
266633_at	At2g35540	turquoise	108.803	4	33	29	2	17	8	7	117	98	16
254360_at	At4g22340	turquoise	107.964	1	35	29	0	56	49	6	76	57	19
249538_at	At5g38840	turquoise	98.5464	1	38	29	8	8	6	0	121	100	17
250932_s_at	At5g03220	turquoise	81.5147	1	31	29	2	30	20	6	106	86	17
245346_at	At4g17090	turquoise	156.511	92	49	30	14	57	54	2	61	51	9
253759_at	At4g29010	turquoise	140.328	69	37	30	7	31	27	0	99	78	18
254665_at	At4g18340	turquoise	136.936	50	37	30	3	44	41	2	86	64	20
258242_at	At3g27640	turquoise	128.089	53	34	30	3	27	26	1	106	79	21
248774_at	At5g47830	turquoise	122.532	19	37	30	0	28	25	3	102	80	22
248953_at	At5g45430	turquoise	122.445	16	36	30	2	52	44	6	79	61	17
265366_at	At2g13290	turquoise	114.731	1	36	30	3	33	32	0	98	73	22
248082_at	At5g55400	turquoise	114.251	1	42	30	11	52	47	2	73	58	12
266515_at	At2g47900	turquoise	89.2067	1	32	30	2	32	25	6	103	80	17
255836_at	At2g33445	turquoise	85.7271	1	31	30	1	26	16	3	110	89	21
265238_s_at	At2g07696	turquoise	82.426	1	39	30	4	15	15	0	113	90	21
264649_at	At1g09060	turquoise	78.6013	1	34	30	0	33	24	9	100	81	16
248153_at	At5g54250	turquoise	276.372	406	34	31	3	39	32	1	94	72	21
249490_s_at	At5g39110	turquoise	239.57	181	39	31	8	6	6	0	122	98	17
246845_at	At5g26707	turquoise	225.188	50	40	31	6	21	21	0	106	83	19
251499_at	At3g59100	turquoise	174.546	164	34	31	1	15	15	0	118	89	24
249544_at	At5g38110	turquoise	171.654	98	43	31	12	41	37	2	83	67	11
250550_at	At5g07870	turquoise	163.993	139	35	31	4	49	34	11	83	70	10
250045_at	At5g17700	turquoise	157.774	108	35	31	4	42	39	0	90	65	21
262882_at	At1g64900	turquoise	133.931	1	54	31	16	52	52	0	61	52	9
264114_at	At2g31270	turquoise	133.19	34	39	31	8	46	40	0	82	64	17
250768_at	At5g05670	turquoise	130.917	108	39	31	1	10	10	0	118	94	24
266418_at	At2g38750	turquoise	127.371	35	42	31	7	58	55	0	67	49	18
252884_at	At4g39170	turquoise	124.688	26	32	31	0	20	14	1	115	90	24
258609_at	At3g02910	turquoise	122.431	43	38	31	1	56	45	11	73	59	13
267315_at	At2g34720	turquoise	119.698	1	48	31	13	56	54	0	63	50	12
262565_at	At1g34320	turquoise	113.044	1	31	31	0	17	12	3	119	92	22
247745_at	At5g59030	turquoise	216.719	86	38	32	2	46	36	9	83	67	14
252923_at	At4g39050	turquoise	209.175	104	33	32	0	37	30	4	97	73	21
248619_at	At5g49630	turquoise	170.624	93	44	32	11	54	49	1	69	54	13
260417_at	At1g69770	turquoise	165.444	32	43	32	6	44	41	3	80	62	16
247960_at	At5g57020	turquoise	163.322	76	33	32	0	25	11	14	109	92	11
246763_at	At5g27150	turquoise	152.544	9	35	32	3	45	31	7	87	72	15
256803_at	At3g20960	turquoise	140.056	82	32	32	0	6	3	3	129	100	22
267082_at	At2g41140	turquoise	139.555	89	39	32	5	32	30	0	96	73	20
263155_at	At1g54140	turquoise	139.513	88	33	32	1	12	11	0	122	92	24
264424_at	At1g61740	turquoise	135.609	10	39	32	2	58	46	10	70	57	13
253475_at	At4g32290	turquoise	134.777	17	45	32	8	27	23	3	95	80	14
253210_at	At4g34840	turquoise	125.075	1	33	32	0	26	24	2	108	79	23
265333_at	At2g18350	turquoise	121.166	1	38	32	5	34	30	0	95	73	20
260237_at	At1g74430	turquoise	113.449	18	43	32	8	33	29	2	91	74	15
257970_at	At3g27570	turquoise	108.817	1	40	32	5	33	31	1	94	72	19
250656_at	At5g06970	turquoise	108.18	1	37	32	0	63	48	14	67	55	11
253746_at	At4g29100	turquoise	105.734	1	37	32	2	45	39	3	85	64	20
255865_at	At2g30330	turquoise	93.7943	1	40	32	6	22	19	0	105	84	19
256757_at	At3g25620	turquoise	193.829	87	35	33	2	26	21	2	106	81	21
251244_at	At3g62060	turquoise	185.331	1	36	33	3	59	49	5	72	53	17
255556_at	At4g01940	turquoise	160.449	34	33	33	0	27	20	0	107	82	25
245698_at	At5g04160	turquoise	143.369	1	41	33	1	74	68	6	52	34	18
267612_at	At2g26690	turquoise	139.24	70	37	33	1	72	65	5	58	37	19
262657_at	At1g14210	turquoise	136.895	3	39	33	1	30	26	4	98	76	20
259995_at	At1g67930	turquoise	131.821	16	33	33	0	41	31	7	93	71	18
265893_at	At2g15040	turquoise	121.982	1	36	33	0	30	25	1	101	77	24
266155_at	At1g64950	turquoise	113.251	1	48	33	8	44	42	2	75	60	15
251851_at	At3g54670	turquoise	109.626	1	43	33	10	32	23	3	92	79	12
257729_at	At3g18520	turquoise	99.9292	1	40	33	6	34	28	3	93	74	16
253859_at	At4g27657	turquoise	96.6938	1	44	33	5	37	35	2	86	67	18
245981_at	At5g13100	turquoise	96.6151	1	39	33	0	56	41	14	72	61	11
245074_at	At2g23200	turquoise	93.7514	1	41	33	5	39	37	2	87	65	18
256268_at	At3g12280	turquoise	90.2966	1	38	33	5	32	23	3	97	79	17
256502_at	At1g36730	turquoise	89.6832	1	48	33	8	12	11	1	107	91	16
264690_at	At1g70060	turquoise	81.9195	1	34	33	1	44	33	4	89	69	20
259041_at	At3g07330	turquoise	77.9291	1	34	33	0	34	24	8	99	78	17
253857_at	At4g27990	turquoise	273.892	141	46	34	12	35	29	0	86	72	13
252852_at	At4g39900	turquoise	251.458	13	36	34	0	66	56	6	65	45	19
248237_at	At5g53890	turquoise	213.964	187	39	34	5	39	29	3	89	72	17
262813_at	At1g11670	turquoise	184.536	50	38	34	4	53	45	1	76	56	20
266091_at	At2g37920	turquoise	149.108	73	37	34	1	53	35	18	77	66	6
259800_at	At1g72175	turquoise	122.247	35	37	34	3	45	35	4	85	66	18
267370_at	At2g44525	turquoise	111.449	1	41	34	7	8	5	0	118	96	18
252187_at	At3g50850	turquoise	99.1723	1	34	34	0	6	5	1	127	96	24
247256_at	At5g64730	turquoise	82.9766	1	41	34	2	18	18	0	108	83	23
265053_at	At1g52000	turquoise	187.812	151	50	35	11	41	39	0	76	61	14
246854_at	At5g26200	turquoise	156.777	26	42	35	2	60	41	17	65	59	6
247874_at	At5g57710	turquoise	152.797	47	41	35	0	48	39	9	78	61	16
264696_at	At1g70230	turquoise	140.443	63	40	35	5	40	36	0	87	64	20
262051_at	At1g79990	turquoise	137.737	10	38	35	3	21	18	3	108	82	19
245356_at	At4g13940	turquoise	128.777	5	41	35	0	15	12	3	111	88	22
266072_at	At2g18700	turquoise	126.516	10	35	35	0	62	44	12	70	56	13
266473_at	At2g31120	turquoise	125.156	2	40	35	0	38	35	3	89	65	22
263127_at	At1g78610	turquoise	122.235	55	43	35	5	63	55	5	61	45	15
249923_at	At5g19120	turquoise	110.71	22	43	35	2	58	47	11	66	53	12
252255_at	At3g49220	turquoise	102.623	1	47	35	6	66	57	8	54	43	11
267597_at	At2g33020	turquoise	99.6497	11	38	35	3	5	4	1	124	96	21
263405_s_at	At2g04080	turquoise	97.1384	1	49	35	14	43	36	0	75	64	11
252267_at	At3g49640	turquoise	78.0306	1	43	35	2	26	22	4	98	78	19
250247_at	At5g13720	turquoise	271.047	83	37	36	1	41	30	6	89	69	18
260434_at	At1g68330	turquoise	198.032	108	42	36	6	27	23	2	98	76	17
245608_at	At4g14350	turquoise	186.722	81	40	36	0	31	25	6	96	74	19
250229_at	At5g13850	turquoise	169.637	55	46	36	9	11	11	0	110	88	16
248540_at	At5g50160	turquoise	165.652	57	47	36	11	47	37	3	73	62	11
265249_at	At2g01940	turquoise	162.007	57	41	36	2	27	16	11	99	83	12
260991_at	At1g12160	turquoise	161.312	110	38	36	0	25	18	7	104	81	18
247985_at	At5g56790	turquoise	158.1	60	38	36	2	51	38	6	78	61	17
254608_at	At4g18910	turquoise	146.562	92	49	36	7	45	39	6	73	60	12
262453_at	At1g11240	turquoise	143.057	21	44	36	7	12	11	0	111	88	18
259969_at	At1g76550	turquoise	140.863	15	39	36	2	51	44	6	77	55	17
246949_at	At5g25140	turquoise	126.336	24	44	36	2	63	53	9	60	46	14
258911_at	At3g06470	turquoise	121.955	61	39	36	2	32	19	8	96	80	15
245114_at	At2g41630	turquoise	116.839	4	40	36	0	19	11	7	108	88	18
257324_at	AtMg01210	turquoise	92.2127	1	51	36	11	26	21	4	90	78	10
246324_at	At1g16610	turquoise	67.7158	1	47	36	7	28	21	7	92	78	11
254226_at	At4g23690	turquoise	244.795	194	42	37	2	53	44	8	72	54	15
262281_at	At1g68570	turquoise	209.144	125	44	37	2	62	53	8	61	45	15
259891_at	At1g72730	turquoise	206.705	102	44	37	4	40	37	2	83	61	19
247308_at	At5g63930	turquoise	202.66	91	38	37	1	18	10	3	111	88	21
252713_at	At3g43810	turquoise	179.007	32	43	37	0	19	19	0	105	79	25
247892_at	At5g57970	turquoise	178.835	99	37	37	0	33	24	6	97	74	19
250896_at	At5g03560	turquoise	145.87	2	46	37	2	43	36	7	78	62	16
254178_at	At4g23880	turquoise	138.338	1	43	37	6	49	31	13	75	67	6
255338_at	At4g04470	turquoise	106.147	1	49	37	12	41	35	0	77	63	13
258883_at	At3g09970	turquoise	102.192	1	45	37	5	15	13	1	107	85	19
259252_at	At3g07610	turquoise	98.2214	1	39	37	2	13	9	0	115	89	23
245456_at	At4g16950	turquoise	96.2866	1	41	37	3	50	37	9	76	61	13
257952_at	At3g21770	turquoise	333.882	634	38	38	0	25	11	7	104	86	18
265472_at	At2g15580	turquoise	224.275	74	40	38	2	59	43	9	68	54	14
253101_at	At4g37430	turquoise	220.116	5	51	38	8	28	22	5	88	75	12
249033_at	At5g44920	turquoise	190.539	175	38	38	0	32	26	6	97	71	19
256427_at	At3g11090	turquoise	183.423	94	48	38	3	48	39	9	71	58	13
247444_at	At5g62630	turquoise	175.125	134	48	38	7	69	56	12	50	41	6
255664_at	At4g00440	turquoise	174.966	129	48	38	10	29	20	2	90	77	13
254101_at	At4g25000	turquoise	160.893	1	47	38	9	42	33	2	78	64	14
245861_at	At5g28300	turquoise	155.007	32	41	38	1	52	42	6	74	55	18
259538_at	At1g12310	turquoise	135.162	1	41	38	3	25	21	1	101	76	21
248763_at	At5g47550	turquoise	124.627	1	51	38	8	49	43	5	67	54	12
247524_at	At5g61440	turquoise	120.68	11	47	38	4	64	53	11	56	44	10
264193_at	At1g54610	turquoise	104.101	1	38	38	0	26	14	5	103	83	20
258751_at	At3g05890	turquoise	100.336	1	42	38	0	71	57	13	54	40	12
255959_at	At1g21980	turquoise	85.636	1	41	38	3	49	39	8	77	58	14
264290_at	At1g78810	turquoise	71.8041	1	39	38	1	6	5	0	122	92	24
257333_at	AtMg01360	turquoise	58.3116	1	47	38	3	23	22	1	97	75	21
248756_at	At5g47560	turquoise	257.121	289	45	39	6	47	39	2	75	57	17
258618_at	At3g02885	turquoise	249.708	190	44	39	5	45	36	4	78	60	16
259016_at	At3g07480	turquoise	223.829	96	45	39	6	20	17	0	102	79	19
260057_at	At1g78200	turquoise	164.517	119	44	39	0	24	17	7	99	79	18
264548_at	At1g55680	turquoise	158.799	59	43	39	4	27	20	6	97	76	15
250436_at	At5g10350	turquoise	152.3	26	42	39	3	21	18	1	104	78	21
265939_at	At2g19650	turquoise	144.557	66	49	39	4	49	48	0	69	48	21
251858_at	At3g54820	turquoise	142.35	95	45	39	2	64	62	0	58	34	23
253333_at	At4g33510	turquoise	134.698	17	45	39	4	28	25	0	94	71	21
263031_at	At1g24070	turquoise	125.936	22	47	39	8	40	40	0	80	56	17
251332_at	At3g61670	turquoise	120.37	1	41	39	0	41	36	3	85	60	22
244943_at	AtMg00070	turquoise	71.4406	1	51	39	6	20	20	0	96	76	19
246140_at	At5g19910	turquoise	69.8434	1	40	39	1	31	23	6	96	73	18
258091_at	At3g14560	turquoise	248.103	20	43	40	0	55	39	13	69	56	12
250332_at	At5g11680	turquoise	203.035	20	48	40	1	17	12	5	102	83	19
249959_at	At5g18800	turquoise	155.268	1	44	40	3	16	15	0	107	80	22
246220_at	At4g37210	turquoise	153.584	22	43	40	3	23	19	0	101	76	22
264056_at	At2g28510	turquoise	149.5	5	47	40	5	34	30	3	86	65	17
266989_at	At2g39330	turquoise	145.1	50	65	40	18	28	28	0	74	67	7
258127_at	At3g24570	turquoise	141.59	70	40	40	0	17	14	3	110	81	22
248801_at	At5g47370	turquoise	136.542	15	45	40	4	67	50	11	55	45	10
256598_at	At3g30180	turquoise	134.908	53	45	40	5	59	46	8	63	49	12
247684_at	At5g59670	turquoise	127.923	1	42	40	2	56	44	5	69	51	18
265414_at	At2g16660	turquoise	124.191	98	49	40	9	55	46	4	63	49	12
264386_at	At1g12000	turquoise	221.825	113	50	41	3	48	43	5	69	51	17
263787_at	At2g46420	turquoise	199.11	108	52	41	5	33	31	1	82	63	19
247149_at	At5g65660	turquoise	179.416	126	49	41	8	50	39	8	68	55	9
257628_at	At3g26290	turquoise	156.476	14	56	41	8	53	48	5	58	46	12
256222_at	At1g56210	turquoise	130.712	1	45	41	2	51	38	10	71	56	13
250974_at	At5g02820	turquoise	128.926	14	44	41	2	44	35	4	79	59	19
265650_at	At2g27460	turquoise	127.058	1	41	41	0	22	15	6	104	79	19
259982_at	At1g76410	turquoise	125.211	12	44	41	2	56	36	14	67	58	9
248908_at	At5g45800	turquoise	122.231	22	51	41	5	48	46	2	68	48	18
266396_at	At2g38790	turquoise	108.749	1	45	41	4	66	57	2	56	37	19
263129_at	At1g78620	turquoise	89.5002	1	45	41	3	26	18	3	96	76	19
256825_at	At3g22120	turquoise	183.447	45	53	42	5	50	41	9	64	52	11
249575_at	At5g37670	turquoise	165.453	61	49	42	0	41	38	3	77	55	22
245385_at	At4g14020	turquoise	150.112	20	50	42	8	45	33	5	72	60	12
259378_at	At3g16310	turquoise	149.284	33	47	42	4	30	24	3	90	69	18
250297_at	At5g11980	turquoise	144.079	58	47	42	4	19	12	5	101	81	16
246236_at	At4g36470	turquoise	129.667	83	42	42	0	15	15	0	110	78	25
255883_at	At1g20270	turquoise	113.927	44	45	42	1	9	5	1	113	88	23
250986_at	At5g02850	turquoise	91.8693	1	46	42	4	18	13	3	103	80	18
260037_at	At1g68840	turquoise	76.6767	1	49	42	0	59	48	11	59	45	14
257318_at	At2g07671	turquoise	72.8509	1	49	42	7	12	10	2	106	83	16
258385_at	At3g15510	turquoise	159.664	121	51	43	8	28	20	1	88	72	16
260527_at	At2g47270	turquoise	147.182	44	43	43	0	36	16	15	88	76	10
249733_at	At5g24400	turquoise	132.299	20	48	43	0	11	11	0	108	81	25
264279_s_at	At1g78820	turquoise	118.99	30	47	43	3	38	29	7	82	63	15
252781_at	At3g42950	turquoise	118.511	1	46	43	3	35	25	4	86	67	18
257641_s_at	At3g25760	turquoise	202.671	26	69	44	18	48	48	0	50	43	7
266511_at	At2g47680	turquoise	165.797	55	49	44	3	18	15	3	100	76	19
246157_at	At5g20080	turquoise	151.781	1	57	44	9	36	35	0	74	56	16
249817_at	At5g23820	turquoise	144.483	40	53	44	8	57	49	2	57	42	15
252150_at	At3g51310	turquoise	135.909	1	48	44	4	27	21	0	92	70	21
259878_at	At1g76790	turquoise	132.532	50	54	44	10	57	50	0	56	41	15
261774_at	At1g76260	turquoise	125.455	1	54	44	8	26	22	2	87	69	15
255735_at	At1g25520	turquoise	110.004	1	58	44	9	36	34	2	73	57	14
259671_at	At1g52290	turquoise	83.7876	1	51	44	3	57	42	13	59	49	9
247971_at	At5g56730	turquoise	79.5055	1	47	44	3	28	22	0	92	69	22
253073_at	At4g37410	turquoise	208.071	182	62	45	14	37	32	5	68	58	6
250669_at	At5g06870	turquoise	181.772	120	53	45	6	51	47	2	63	43	17
253926_at	At4g26650	turquoise	180.505	111	53	45	4	36	25	8	78	65	13
261553_at	At1g63420	turquoise	125.628	1	50	45	1	41	36	3	76	54	21
247328_at	At5g64130	turquoise	118.215	1	53	45	1	33	22	11	81	68	13
257322_at	AtMg01180	turquoise	72.9665	1	59	45	11	10	10	0	98	80	14
262916_at	At1g59700	turquoise	320.968	626	52	46	6	33	31	0	82	58	19
251846_at	At3g54560	turquoise	194.918	86	57	46	8	58	46	8	52	43	9
253909_at	At4g27270	turquoise	146.499	3	50	46	3	29	24	3	88	65	19
248218_at	At5g53710	turquoise	136.871	18	50	46	2	18	16	2	99	73	21
254503_at	At4g20010	turquoise	115.656	1	59	46	6	31	28	3	77	61	16
257339_s_at	At2g07671	turquoise	111.008	1	60	46	7	21	21	0	86	68	18
264838_at	At1g03430	turquoise	80.4486	1	52	46	6	27	20	6	88	69	13
266988_at	At2g39310	turquoise	214.948	187	60	47	8	43	40	2	64	48	15
250448_at	At5g10820	turquoise	180.783	37	47	47	0	21	14	1	99	74	24
260156_at	At1g52880	turquoise	174.486	45	49	47	2	43	32	5	75	56	18
256489_at	At1g31550	turquoise	152.128	44	62	47	15	31	24	0	74	64	10
258999_at	At3g01850	turquoise	151.577	8	52	47	5	28	17	6	87	71	14
262250_at	At1g48280	turquoise	147.331	1	48	47	0	46	40	3	73	48	22
257940_at	At3g21790	turquoise	145.312	1	47	47	0	45	35	5	75	53	20
249997_at	At5g18620	turquoise	137.17	58	50	47	3	30	26	3	87	62	19
254278_at	At4g22740	turquoise	137.05	1	58	47	5	25	20	5	84	68	15
261800_at	At1g30490	turquoise	128.268	1	48	47	0	33	23	7	86	65	18
248852_at	At5g46560	turquoise	121.355	97	54	47	2	18	17	0	95	71	23
256286_at	At3g12180	turquoise	111.263	1	58	47	9	11	11	0	98	77	16
267365_at	At2g44530	turquoise	102.77	1	52	47	3	11	9	0	104	79	22
262003_at	At1g64460	turquoise	94.5729	1	50	47	0	13	4	7	104	84	18
248282_at	At5g52900	turquoise	82.377	1	54	47	3	34	28	6	79	60	16
266014_s_at	At2g07722	turquoise	73.9718	1	56	47	6	18	17	1	93	71	18
265025_at	At1g24575	turquoise	230.847	2	65	48	12	38	33	5	64	54	8
262050_at	At1g80130	turquoise	215.442	122	64	48	10	41	40	0	62	47	15
260421_at	At1g69640	turquoise	211.438	44	58	48	9	27	25	2	82	62	14
264255_at	At1g09140	turquoise	196.598	22	63	48	8	20	16	4	84	71	13
265233_s_at	At2g07718	turquoise	163.468	63	59	48	4	28	25	3	80	62	18
258862_at	At3g02090	turquoise	144.795	1	60	48	9	13	12	1	94	75	15
247284_at	At5g64410	turquoise	125.539	2	54	48	0	47	29	17	66	58	8
252037_at	At3g51920	turquoise	105.727	1	60	48	5	36	34	2	71	53	18
255852_at	At1g66970	turquoise	208.607	33	54	49	3	42	32	9	71	54	13
248580_at	At5g49890	turquoise	156.662	4	61	49	12	27	17	5	79	69	8
245265_at	At4g14400	turquoise	90.6364	1	62	49	8	34	31	3	71	55	14
257556_at	At3g28090	turquoise	126.588	1	51	50	1	30	28	0	86	57	24
247696_at	At5g59780	turquoise	125.185	47	54	50	4	56	43	6	57	42	15
255503_at	At4g02420	turquoise	124.328	1	61	50	8	42	35	4	64	50	13
254901_at	At4g11530	turquoise	121.994	21	53	50	1	25	19	6	89	66	18
265698_at	At2g32160	turquoise	78.904	1	56	50	6	43	26	11	68	59	8
265440_at	At2g20960	turquoise	240.872	211	57	51	4	20	17	2	90	67	19
264668_at	At1g09780	turquoise	192.081	18	60	51	9	40	36	0	67	48	16
263019_at	At1g23870	turquoise	157.855	69	53	51	2	46	29	11	68	55	12
262926_s_at	At1g65790	turquoise	126.667	1	61	51	8	38	35	2	68	49	15
261130_at	At1g04870	turquoise	117.866	1	55	51	3	25	19	0	87	65	22
250334_at	At5g11770	turquoise	97.7901	1	57	51	6	17	17	0	93	67	19
259560_at	At1g21270	turquoise	94.4725	1	61	51	9	40	29	5	66	55	11
259340_at	At3g03870	turquoise	174.867	38	61	52	9	34	22	5	72	61	11
257798_at	At3g15950	turquoise	165.889	117	57	52	2	34	24	8	76	59	15
249149_at	At5g43320	turquoise	137.638	18	55	52	3	31	22	4	81	61	18
247718_at	At5g59310	turquoise	134.827	70	60	52	8	38	29	2	69	54	15
253066_at	At4g37770	turquoise	95.8374	1	62	52	3	44	36	8	61	47	14
244951_s_at	At2g07723	turquoise	94.6175	1	65	52	6	16	16	0	86	67	19
262643_at	At1g62770	turquoise	188.465	49	57	53	4	37	28	7	73	54	14
252080_at	At3g51670	turquoise	179.936	94	65	53	6	19	16	3	83	66	16
249480_s_at	At5g38990	turquoise	178.517	124	61	53	1	31	27	4	75	55	20
263777_at	At2g46450	turquoise	162.612	107	68	53	15	39	33	0	60	49	10
247717_at	At5g59320	turquoise	135.853	33	61	53	8	48	39	2	58	43	15
261334_at	At1g44960	turquoise	128.261	1	64	53	8	15	14	0	88	68	17
254573_at	At4g19420	turquoise	109.01	1	53	53	0	59	50	2	55	32	23
266012_s_at	At2g07741	turquoise	65.3371	1	64	53	4	14	13	1	89	69	20
246533_at	At5g15880	turquoise	154.24	4	59	54	1	11	8	3	97	73	21
248271_at	At5g53420	turquoise	144.242	53	71	54	17	50	40	3	46	41	5
249167_at	At5g42860	turquoise	129.707	1	66	54	9	37	29	6	64	52	10
258537_at	At3g04210	turquoise	110.383	1	69	54	13	36	30	2	62	51	10
256766_at	At3g22231	turquoise	94.3935	1	63	54	9	32	23	2	72	58	14
262329_at	At1g64090	turquoise	174.836	36	55	55	0	21	11	5	91	69	20
267012_at	At2g39220	turquoise	169.951	5	70	55	11	27	27	0	70	53	14
265913_at	At2g25625	turquoise	147.537	1	72	55	17	46	37	2	49	43	6
245693_at	At5g04260	turquoise	120.069	1	61	55	3	23	14	5	83	66	17
246238_at	At4g36670	turquoise	95.3501	1	64	55	2	20	18	2	83	62	21
265735_at	At2g01140	turquoise	249.158	94	64	56	6	14	12	2	89	67	17
262844_at	At1g14890	turquoise	197.412	98	61	56	0	29	20	8	77	59	17
252618_at	At3g45140	turquoise	165.198	33	74	56	15	39	37	0	54	42	10
257634_s_at	At3g26170	turquoise	150.454	26	68	56	11	37	33	0	62	46	14
255243_at	At4g05590	turquoise	148.926	4	65	57	6	32	29	2	70	49	17
263776_s_at	At2g46440	turquoise	114.971	4	75	57	11	12	10	2	80	68	12
261456_at	At1g21050	turquoise	139.328	86	69	58	5	31	28	3	67	49	17
244902_at	AtMg00650	turquoise	130.155	1	68	58	5	21	19	2	78	58	18
259640_at	At1g52400	turquoise	102.588	1	77	58	12	31	29	2	59	48	11
247257_at	At5g64760	turquoise	164.716	6	62	59	0	19	18	0	86	58	25
254691_at	At4g17840	turquoise	160.658	1	69	59	5	36	33	2	62	43	18
266758_at	At2g46920	turquoise	114.707	2	63	59	1	37	25	9	67	51	15
261581_at	At1g01140	turquoise	328.959	640	68	60	3	11	8	3	88	67	19
249010_at	At5g44580	turquoise	191.302	68	75	60	9	26	17	9	66	58	7
261247_at	At1g20070	turquoise	98.2992	1	66	60	6	63	50	7	38	25	12
[truncated: 16,068 more rows]
