# Supplementary material for: Discovery of Core Biotic Stress Responsive Genes in Arabidopsis by Weighted Gene Co-Expression Network Analysis
Source: PLoS One. 2015 Mar 2;10(3):e0118731. doi: 10.1371/journal.pone.0118731 (PMC4346582; doi:10.1371/journal.pone.0118731)
Supplement: S3 Table — (XLSX) [file pone.0118731.s008.xlsx]

## Sheet: Table S3
Table S3. Enriched GO terms in the co-expressed modules.
Hormone-associated gene enrichment
					salicylic acid
Molecular Function Terms
aliceblue	antiquewhite	antiquewhite1	antiquewhite2	antiquewhite4	bisque4	black	blanchedalmond	blue	blue1	blue2	blue3	blue4	blueviolet	brown	brown1	brown2	brown3	brown4	burlywood	chocolate1	chocolate2	chocolate3	chocolate4	coral	coral1	coral2	coral3	coral4	cornflowerblue	cornsilk	cyan	darkgoldenrod3	darkgoldenrod4	darkgreen	darkgrey	darkmagenta	darkolivegreen	darkolivegreen1	darkolivegreen2	darkolivegreen4	darkorange	darkorange2	darkred	darksalmon	darkseagreen	darkseagreen1	darkseagreen2	darkseagreen3	darkseagreen4
GO:0097159			GO:0022804		GO:0005509	GO:0000975		GO:0004888		GO:0005515				GO:0008565									GO:0016491		GO:0000166	GO:0005515			GO:0000166		GO:0003723	GO:0043169		GO:0005509		GO:0008289				GO:0016757	GO:0016879		GO:0003723	GO:0008270	GO:0003824	GO:0008270			GO:0020037
GO:1901363			GO:0022857		GO:0016301	GO:0001067		GO:0016301		GO:0016879				GO:0016791											GO:0001882				GO:0016491		GO:0003735	GO:0046872		GO:0046906		GO:0008509							GO:0008135	GO:0046914		GO:0043167			GO:0022804
					GO:0016772	GO:0001071		GO:0016638																	GO:0001883				GO:0036094		GO:0005198			GO:0050662												GO:0043169			GO:0022857
					GO:0030554	GO:0003676		GO:0016641																	GO:0005488				GO:0043167																				GO:0046906
					GO:0032559	GO:0003677		GO:0016740																	GO:0005524				GO:0043169
						GO:0003700		GO:0016757																	GO:0016462				GO:0046872
						GO:0005215		GO:0016772																	GO:0016787				GO:0046914
						GO:0008509		GO:0016773																	GO:0016817				GO:0097159
						GO:0015075		GO:0038023																	GO:0016818				GO:1901265
						GO:0022857																			GO:0017076				GO:1901363
						GO:0043565																			GO:0017111
																									GO:0030554
																									GO:0032549
																									GO:0032550
																									GO:0032553
																									GO:0032555
																									GO:0032559
																									GO:0035639
																									GO:0036094
																									GO:0043167
																									GO:0043168
																									GO:0097159
																									GO:1901265
																									GO:1901363
Biological Process Terms
aliceblue	antiquewhite	antiquewhite1	antiquewhite2	antiquewhite4	bisque4	black	blanchedalmond	blue	blue1	blue2	blue3	blue4	blueviolet	brown	brown1	brown2	brown3	brown4	burlywood	chocolate1	chocolate2	chocolate3	chocolate4	coral	coral1	coral2	coral3	coral4	cornflowerblue	cornsilk	cyan	darkgoldenrod3	darkgoldenrod4	darkgreen	darkgrey	darkmagenta	darkolivegreen	darkolivegreen1	darkolivegreen2	darkolivegreen4	darkorange	darkorange2	darkred	darksalmon	darkseagreen	darkseagreen1	darkseagreen2	darkseagreen3	darkseagreen4
		GO:0006629	GO:0002682		GO:0000165	GO:0000041	GO:0002376	GO:0000096	GO:0006508	GO:0000003	GO:0008610		GO:0050896	GO:0006631	GO:0019748	GO:0000902	GO:0044710	GO:0000904	GO:0009719	GO:0044085		GO:0006082	GO:0000902			GO:0000302		GO:0002376	GO:0000003		GO:0006081	GO:0005975		GO:0000023	GO:0000023	GO:0006820		GO:0006082	GO:0009790	GO:0000271	GO:0000394	GO:0044703	GO:0005975	GO:0006082			GO:1901137		GO:0006811
			GO:0006612		GO:0002376	GO:0003002	GO:0006810	GO:0000097	GO:0006970	GO:0003006	GO:0044255			GO:0016556		GO:0006066	GO:0090407		GO:0009725			GO:0019752	GO:0005975			GO:0006457		GO:0006082	GO:0005975		GO:0006082	GO:0006508		GO:0000096	GO:0000271	GO:0010383		GO:0009987	GO:0009793	GO:0005976	GO:0006396		GO:0005996	GO:0019752					GO:0006812
			GO:0009626		GO:0002682	GO:0006351	GO:0006811	GO:0000394	GO:0009057	GO:0006511	GO:0090407					GO:0006508			GO:0071310			GO:0023052	GO:0005996			GO:0006950		GO:0006605	GO:0005996		GO:0006090	GO:0006950		GO:0000097	GO:0005975	GO:0010410		GO:0019752	GO:1901137	GO:0016051	GO:0006520		GO:0006006	GO:0043436					GO:0006955
			GO:0009698		GO:0006082	GO:0006355	GO:0006950	GO:0000723	GO:0009651	GO:0007049						GO:0007389						GO:0043436	GO:0006006			GO:0006979		GO:0006886	GO:0006091		GO:0006091	GO:0006970		GO:0000165	GO:0005976	GO:0010413		GO:0032787		GO:0033692	GO:0008380		GO:0006007	GO:1901564					GO:0009607
			GO:0010363		GO:0006470	GO:0006857	GO:0006952	GO:0002252	GO:0009987	GO:0007275						GO:0009653						GO:0044700	GO:0006007			GO:0008152		GO:0006950	GO:0006508		GO:0006412	GO:0009056		GO:0000271	GO:0005982	GO:0015698		GO:0043436		GO:0034637	GO:0008652		GO:0006081	GO:1901566					GO:0009627
			GO:0010941		GO:0006605	GO:0007389	GO:0033554	GO:0006555	GO:0016051	GO:0009057						GO:0009826						GO:0051276	GO:0006091			GO:0009266		GO:0006952	GO:0006725		GO:0006534	GO:0009607		GO:0002682	GO:0005984	GO:0042546		GO:0044237		GO:0042546	GO:0009066		GO:0006082						GO:0009751
			GO:0012501		GO:0006612	GO:0009690	GO:0044765	GO:0006790	GO:0044723	GO:0009314						GO:0009888							GO:0006461			GO:0009314		GO:0006955	GO:0006753		GO:0006629	GO:0009651		GO:0005975	GO:0005996	GO:0044036				GO:0044036	GO:0009067		GO:0006090						GO:0009814
			GO:0034050		GO:0006725	GO:0009698	GO:0050896	GO:0008380		GO:0009416						GO:0009987							GO:0006508			GO:0009408		GO:0007154	GO:0006793		GO:0006644	GO:0010033		GO:0005976	GO:0006006	GO:0044038				GO:0044262	GO:0009108		GO:0006091						GO:0009863
			GO:0043067		GO:0006810	GO:0009798	GO:0051179	GO:0008652		GO:0009791						GO:0010817							GO:0009056			GO:0009416		GO:0007165	GO:0006796		GO:0006720	GO:0010035		GO:0005982	GO:0006007	GO:0045491				GO:0044264	GO:0009308		GO:0006098						GO:0010817
			GO:0044550		GO:0006886	GO:0009799	GO:0051234	GO:0009066		GO:0010228						GO:0019538							GO:0009057			GO:0009617		GO:0008104	GO:0006950		GO:0006733	GO:0016051		GO:0005984	GO:0006073	GO:0045492				GO:0044723	GO:0009309		GO:0006364						GO:0014070
			GO:0045088		GO:0006950	GO:0009855	GO:0071702	GO:0009067		GO:0016071						GO:0032502							GO:0010038			GO:0009628		GO:0008219	GO:0006970		GO:0006778	GO:0022607		GO:0005996	GO:0006081	GO:0070589				GO:0071554	GO:0009648		GO:0006396						GO:0030001
			GO:0050776		GO:0006952	GO:0009888	GO:1901700	GO:0009086		GO:0019941						GO:0032989							GO:0016043			GO:0009642		GO:0009607	GO:0006996		GO:0006779	GO:0042221		GO:0006006	GO:0006090	GO:0070592					GO:0010228		GO:0006412						GO:0042743
			GO:0071705		GO:0006955	GO:0009889		GO:0009308		GO:0022402						GO:0040007							GO:0016049			GO:0010035		GO:0009617	GO:0009056		GO:0006790	GO:0044085		GO:0006007	GO:0006091	GO:0071554					GO:0016246		GO:0006461						GO:0045087
			GO:0080135		GO:0007154	GO:0009933		GO:0009309		GO:0022414						GO:0044238							GO:0016052			GO:0019538		GO:0009719	GO:0009057		GO:0008152	GO:0044723		GO:0006073	GO:0006098						GO:0016441		GO:0006629						GO:0051707
					GO:0007165	GO:0009943		GO:0009615		GO:0030163						GO:0044283							GO:0016192			GO:0033554		GO:0009725	GO:0009117		GO:0008299	GO:0050896		GO:0006081	GO:0006139						GO:0016567		GO:0006633						GO:0065008
					GO:0007243	GO:0009944		GO:0009616		GO:0032501						GO:0044711							GO:0019318			GO:0034976		GO:0009755	GO:0009266		GO:0008610	GO:0051704		GO:0006082	GO:0006364						GO:0030422		GO:0006644						GO:0071407
					GO:0008104	GO:0009955		GO:0010050		GO:0043632						GO:0046165							GO:0019320			GO:0042221		GO:0009814	GO:0009628		GO:0008654	GO:0051707		GO:0006090	GO:0006461						GO:0031047		GO:0006650						GO:0071446
					GO:0008219	GO:0009962		GO:0010101		GO:0044257						GO:0048507							GO:0030163			GO:0042542		GO:0010033	GO:0009651		GO:0009058	GO:0055114		GO:0006091	GO:0006629						GO:0031050		GO:0006720						GO:0072593
					GO:0009058	GO:0010014		GO:0010102		GO:0044265						GO:0048589							GO:0032989			GO:0043170		GO:0014070	GO:0010035		GO:0009070	GO:1901575		GO:0006098	GO:0006644						GO:0032446		GO:0006721						GO:1901659
					GO:0009607	GO:0010073		GO:0010311		GO:0044707						GO:0048646							GO:0040007			GO:0044237		GO:0015031	GO:0016043		GO:0009073			GO:0006139	GO:0006720						GO:0035194		GO:0006732						GO:1901701
					GO:0009617	GO:0010075		GO:0010608		GO:0048608						GO:0065007							GO:0043623			GO:0044238		GO:0016053	GO:0016051		GO:0009240			GO:0006364	GO:0006721						GO:0035195		GO:0006733
					GO:0009620	GO:0010087		GO:0016053		GO:0048731						GO:0065008							GO:0044248			GO:0044260		GO:0016265	GO:0019637		GO:0009657			GO:0006396	GO:0006725						GO:0035196		GO:0006739
					GO:0009626	GO:0010089		GO:0016246		GO:0048856						GO:0071704							GO:0044257			GO:0044267		GO:0019222	GO:0033554		GO:0009668			GO:0006461	GO:0006732						GO:0043331		GO:0006740
					GO:0009627	GO:0010467		GO:0016441		GO:0051603						GO:1901615							GO:0044265			GO:0050896		GO:0019438	GO:0042221		GO:0009887			GO:0006464	GO:0006733						GO:0048573		GO:0006753
					GO:0009696	GO:0010468		GO:0030422		GO:0061458						GO:1901617							GO:0044723			GO:0051716		GO:0019752	GO:0044248		GO:0009965			GO:0006470	GO:0006739						GO:0070918		GO:0006766
					GO:0009697	GO:0010556		GO:0031047															GO:0044724			GO:0071704		GO:0023052	GO:0044281		GO:0010016			GO:0006520	GO:0006740						GO:0071359		GO:0006778
					GO:0009719	GO:0010566		GO:0031050															GO:0046365			GO:1901700		GO:0031323	GO:0044723		GO:0010027			GO:0006534	GO:0006753						GO:1901699		GO:0006779
					GO:0009725	GO:0015833		GO:0032200															GO:0046686					GO:0031347	GO:0055086		GO:0010467			GO:0006631	GO:0006778								GO:0006790
					GO:0009751	GO:0016070		GO:0035194															GO:0055114					GO:0032787	GO:0055114		GO:0010628			GO:0006633	GO:0006779								GO:0006793
					GO:0009753	GO:0018130		GO:0035196															GO:0070271					GO:0032870	GO:0071840		GO:0015979			GO:0006644	GO:0006793								GO:0006796
					GO:0009755	GO:0019219		GO:0035821															GO:0071840					GO:0033036	GO:1901564		GO:0015994			GO:0006720	GO:0006796								GO:0006807
					GO:0009814	GO:0019222		GO:0043331															GO:1901575					GO:0033554	GO:1901575		GO:0015995			GO:0006721	GO:0006807								GO:0006810
					GO:0009862	GO:0019438		GO:0043687																				GO:0034613			GO:0016556			GO:0006725	GO:0006873								GO:0006818
					GO:0009863	GO:0030001		GO:0044003																				GO:0035556			GO:0019288			GO:0006732	GO:0008152								GO:0006869
					GO:0009867	GO:0031323		GO:0044272																				GO:0043436			GO:0019344			GO:0006733	GO:0008299								GO:0006996
					GO:0010033	GO:0031326		GO:0044403																				GO:0044283			GO:0019637			GO:0006739	GO:0008610								GO:0008152
					GO:0010200	GO:0032502		GO:0044419																				GO:0044700			GO:0019682			GO:0006740	GO:0008654								GO:0008299
					GO:0010243	GO:0032774		GO:0046394																				GO:0044711			GO:0019684			GO:0006753	GO:0009056								GO:0008610
					GO:0010363	GO:0034654		GO:0051302																				GO:0044763			GO:0019752			GO:0006766	GO:0009058								GO:0008652
					GO:0010941	GO:0035266		GO:0051607																				GO:0044765			GO:0022613			GO:0006778	GO:0009117								GO:0008654
					GO:0012501	GO:0042886		GO:0051701																				GO:0045087			GO:0022621			GO:0006779	GO:0009240								GO:0009056
					GO:0014070	GO:0043455		GO:0051817																				GO:0045184			GO:0032501			GO:0006790	GO:0009250								GO:0009069
					GO:0015031	GO:0044036		GO:0052018																				GO:0046394			GO:0032502			GO:0006793	GO:0009311								GO:0009072
					GO:0016053	GO:0044271		GO:0052249																				GO:0046907			GO:0032787			GO:0006796	GO:0009657								GO:0009073
					GO:0016265	GO:0045596		GO:0060249																				GO:0048519			GO:0033013			GO:0006807	GO:0009658								GO:0009108
					GO:0016311	GO:0048507		GO:0070918																				GO:0048583			GO:0033014			GO:0006810	GO:0009668								GO:0009117
					GO:0019220	GO:0048509		GO:0071359																				GO:0050789			GO:0034645			GO:0006811	GO:0009902								GO:0009240
					GO:0019438	GO:0048532		GO:1901605																				GO:0050794			GO:0042254			GO:0006812	GO:0009987								GO:0009250
					GO:0019752	GO:0048856		GO:1901607																				GO:0050896			GO:0042440			GO:0006818	GO:0010016								GO:0009637
					GO:0023052	GO:0050789		GO:1901699																				GO:0051641			GO:0043436			GO:0006873	GO:0010027								GO:0009657
					GO:0031347	GO:0050794																						GO:0051649			GO:0044085			GO:0006996	GO:0010207								GO:0009658
					GO:0031348	GO:0051171																						GO:0051704			GO:0044237			GO:0007243	GO:0015979								GO:0009668
					GO:0031399	GO:0051252																						GO:0051707			GO:0044238			GO:0008152	GO:0015994								GO:0009746
					GO:0032268	GO:0060255																						GO:0051716			GO:0044249			GO:0008219	GO:0015995								GO:0009750
					GO:0032787	GO:0065001																						GO:0065007			GO:0044255			GO:0008299	GO:0016044								GO:0009902
					GO:0032870	GO:0065007																						GO:0070727			GO:0044710			GO:0008610	GO:0016051								GO:0010016
					GO:0033036	GO:0071554																						GO:0070887			GO:0044767			GO:0008652	GO:0016052								GO:0010027
					GO:0033554	GO:0080090																						GO:0071310			GO:0045893			GO:0008654	GO:0016070								GO:0010103
					GO:0034050	GO:1900376																						GO:0071407			GO:0045935			GO:0009058	GO:0016071								GO:0010114
					GO:0034613	GO:1901362																						GO:0071495			GO:0046148			GO:0009069	GO:0016072								GO:0010207
					GO:0034976	GO:2000112																						GO:0071702			GO:0046490			GO:0009070	GO:0016108								GO:0010218
					GO:0035556	GO:2000762																						GO:0072330			GO:0048366			GO:0009072	GO:0016109								GO:0010374
					GO:0042221	GO:2001141																						GO:0080134			GO:0048367			GO:0009073	GO:0016114								GO:0015979
					GO:0042537																							GO:1901362			GO:0048827			GO:0009108	GO:0016116								GO:0015992
					GO:0042742																							GO:1901698			GO:0051173			GO:0009117	GO:0016117								GO:0015994
					GO:0042743																							GO:1901700			GO:0051186			GO:0009240	GO:0016143								GO:0015995
					GO:0043067																							GO:1901701			GO:0051188			GO:0009250	GO:0016144								GO:0016043
					GO:0043436																										GO:0051254			GO:0009266	GO:0016226								GO:0016044
					GO:0044249																										GO:0055114			GO:0009311	GO:0016556								GO:0016052
					GO:0044281																										GO:0071704			GO:0009314	GO:0018130								GO:0016072
					GO:0044283																										GO:0071840			GO:0009409	GO:0019252								GO:0016108
					GO:0044699																										GO:0090407			GO:0009416	GO:0019288								GO:0016109
					GO:0044700																										GO:1901135			GO:0009595	GO:0019318								GO:0016114
					GO:0044710																										GO:1901564			GO:0009617	GO:0019320								GO:0016116
					GO:0044711																										GO:1901576			GO:0009626	GO:0019362								GO:0016117
					GO:0044763																													GO:0009628	GO:0019438								GO:0016226
					GO:0045087																													GO:0009637	GO:0019637								GO:0016556
					GO:0045088																													GO:0009639	GO:0019682								GO:0019252
					GO:0045184																													GO:0009642	GO:0019684								GO:0019288
					GO:0046394																													GO:0009644	GO:0019757								GO:0019318
					GO:0046907																													GO:0009657	GO:0019758								GO:0019320
					GO:0048519																													GO:0009658	GO:0019760								GO:0019362
					GO:0048583																													GO:0009668	GO:0019761								GO:0019637
					GO:0048585																													GO:0009694	GO:0022607								GO:0019682
					GO:0050776																													GO:0009695	GO:0022900								GO:0019684
					GO:0050789																													GO:0009743	GO:0030003								GO:0019752
					GO:0050794																													GO:0009744	GO:0031163								GO:0022607
					GO:0050832																													GO:0009862	GO:0033013								GO:0022613
					GO:0050896																													GO:0009863	GO:0033014								GO:0022621
					GO:0051174																													GO:0009867	GO:0033692								GO:0022900
					GO:0051179																													GO:0009891	GO:0034470								GO:0031163
					GO:0051234																													GO:0009893	GO:0034622								GO:0032787
					GO:0051246																													GO:0009902	GO:0034637								GO:0033013
					GO:0051641																													GO:0009987	GO:0034641								GO:0033014
					GO:0051649																													GO:0010027	GO:0034660								GO:0033036
					GO:0051704																													GO:0010114	GO:0042440								GO:0034284
					GO:0051707																													GO:0010207	GO:0043085								GO:0034470
					GO:0051716																													GO:0010218	GO:0043623								GO:0034622
					GO:0065007																													GO:0010310	GO:0043933								GO:0034641
					GO:0070727																													GO:0010363	GO:0044042								GO:0034660
					GO:0070887																													GO:0010467	GO:0044093								GO:0035303
					GO:0071310																													GO:0010557	GO:0044237								GO:0035304
					GO:0071395																													GO:0010604	GO:0044238								GO:0035670
					GO:0071407																													GO:0010628	GO:0044249								GO:0042254
					GO:0071446																													GO:0010941	GO:0044255								GO:0042440
					GO:0071495																													GO:0012501	GO:0044262								GO:0043269
					GO:0071702																													GO:0015672	GO:0044264								GO:0043436
					GO:0072330																													GO:0015979	GO:0044281								GO:0043623
					GO:0072593																													GO:0015992	GO:0044550								GO:0043933
					GO:0080134																													GO:0015994	GO:0044710								GO:0044085
					GO:0080135																													GO:0015995	GO:0044723								GO:0044237
					GO:1901360																													GO:0016043	GO:0044724								GO:0044238
					GO:1901362																													GO:0016051	GO:0046148								GO:0044255
					GO:1901576																													GO:0016052	GO:0046365								GO:0044281
					GO:1901698																													GO:0016053	GO:0046483								GO:0044710
					GO:1901700																													GO:0016070	GO:0046490								GO:0044723
					GO:1901701																													GO:0016072	GO:0046496								GO:0044724
																																		GO:0016108	GO:0048878								GO:0045017
																																		GO:0016109	GO:0050790								GO:0046148
																																		GO:0016114	GO:0051186								GO:0046365
																																		GO:0016116	GO:0051188								GO:0046474
																																		GO:0016117	GO:0051640								GO:0046486
																																		GO:0016143	GO:0051644								GO:0046490
																																		GO:0016144	GO:0051656								GO:0046496
																																		GO:0016265	GO:0051667								GO:0046777
																																		GO:0016311	GO:0055086								GO:0048367
																																		GO:0019220	GO:0055114								GO:0048481
																																		GO:0019222	GO:0061024								GO:0051049
																																		GO:0019252	GO:0065003								GO:0051173
																																		GO:0019288	GO:0065009								GO:0051179
																																		GO:0019318	GO:0070271								GO:0051186
																																		GO:0019320	GO:0071214								GO:0051188
																																		GO:0019344	GO:0071704								GO:0051234
																																		GO:0019362	GO:0071822								GO:0051640
																																		GO:0019438	GO:0072524								GO:0051641
																																		GO:0019637	GO:0090304								GO:0051644
																																		GO:0019682	GO:1901135								GO:0051649
																																		GO:0019684	GO:1901360								GO:0051656
																																		GO:0019725	GO:1901362								GO:0051667
																																		GO:0019748	GO:1901564								GO:0055086
																																		GO:0019752	GO:1901575								GO:0055114
																																		GO:0019757	GO:1901576								GO:0061024
																																		GO:0019758									GO:0065003
																																		GO:0019760									GO:0070271
																																		GO:0019761									GO:0071704
																																		GO:0022607									GO:0071822
																																		GO:0022613									GO:0071840
																																		GO:0022900									GO:0072524
																																		GO:0030001									GO:0090407
																																		GO:0030003									GO:1901135
																																		GO:0031323									GO:1901564
																																		GO:0031325									GO:1901566
																																		GO:0031328									GO:1901575
																																		GO:0031347
																																		GO:0031348
																																		GO:0031399
																																		GO:0032268
																																		GO:0032787
																																		GO:0032879
																																		GO:0033013
																																		GO:0033014
																																		GO:0033692
																																		GO:0034050
																																		GO:0034285
																																		GO:0034470
																																		GO:0034622
																																		GO:0034637
																																		GO:0034641
																																		GO:0034660
																																		GO:0035303
																																		GO:0035304
																																		GO:0036211
																																		GO:0042254
																																		GO:0042440
																																		GO:0042592
																																		GO:0042742
																																		GO:0042743
																																		GO:0043067
																																		GO:0043085
																																		GO:0043170
																																		GO:0043269
																																		GO:0043412
																																		GO:0043436
																																		GO:0043623
																																		GO:0043900
																																		GO:0043933
																																		GO:0044042
																																		GO:0044085
																																		GO:0044093
																																		GO:0044237
																																		GO:0044238
																																		GO:0044249
																																		GO:0044255
																																		GO:0044260
																																		GO:0044262
																																		GO:0044264
																																		GO:0044272
																																		GO:0044281
																																		GO:0044283
																																		GO:0044550
																																		GO:0044699
																																		GO:0044710
																																		GO:0044711
																																		GO:0044723
																																		GO:0044724
																																		GO:0044763
																																		GO:0044765
																																		GO:0045088
																																		GO:0045893
																																		GO:0045935
																																		GO:0046148
																																		GO:0046365
																																		GO:0046394
																																		GO:0046483
																																		GO:0046490
																																		GO:0046496
																																		GO:0048878
																																		GO:0050776
																																		GO:0050789
																																		GO:0050790
																																		GO:0050794
																																		GO:0050801
																																		GO:0051049
																																		GO:0051173
																																		GO:0051174
																																		GO:0051179
																																		GO:0051186
																																		GO:0051188
																																		GO:0051234
																																		GO:0051246
																																		GO:0051254
																																		GO:0051606
																																		GO:0051640
																																		GO:0051644
																																		GO:0051656
																																		GO:0051667
																																		GO:0055080
																																		GO:0055082
																																		GO:0055086
																																		GO:0055114
																																		GO:0060255
																																		GO:0065003
																																		GO:0065007
																																		GO:0065008
																																		GO:0065009
																																		GO:0070271
																																		GO:0070838
																																		GO:0071214
																																		GO:0071395
																																		GO:0071446
																																		GO:0071704
																																		GO:0071822
																																		GO:0071840
																																		GO:0072330
																																		GO:0072511
																																		GO:0072524
																																		GO:0072593
																																		GO:0080090
																																		GO:0080135
																																		GO:0090304
																																		GO:0090407
																																		GO:1901135
																																		GO:1901360
																																		GO:1901564
																																		GO:1901566
																																		GO:1901575
																																		GO:1901576
																																		GO:1901605
																																		GO:1901607
																																		GO:1901657
																																		GO:1901659
																																		GO:1901700
																																		GO:1901701
																																		GO:2000377
[truncated: 156 more columns]
