# Supplementary material for: Discovery of Core Biotic Stress Responsive Genes in Arabidopsis by Weighted Gene Co-Expression Network Analysis
Source: PLoS One. 2015 Mar 2;10(3):e0118731. doi: 10.1371/journal.pone.0118731 (PMC4346582; doi:10.1371/journal.pone.0118731)
Supplement: S4 Table — (XLSX) [file pone.0118731.s009.xlsx]

## Sheet: Table S4
Table S4. Modules enriched in hormone-associated genes and transcription factors
	Group	N. in the final dataset	N. in the Arabidopsis genome	Enriched modules 1
Hormone pathway	Ethylene	133	142	darkviolet (3/60), lightgreen (7/225), palevioletred2 (4/53), red1(3/22)
	Salicylic Acid	104	107	bisque4 (4/89), lightgreen (5/225), orangered4 (4/122), palevioletred2 (3/53), thistle1 (4/80)
	Jasmonic Acid	132	133	lightgreen (8/225), palevioletred2 (3/53), skyblue1 (4/69), thistle1 (5/80), thistle3 (4/57)
Transcription factor	AP2-EREBP	113	138	black (10/447), royalblue (6/220)
	Homeobox	71	91	black (13/447)
	MADS	45	109	black (7/447), yellow (7/577)
	MYB	91	134	black (8/447)
	NAC	66	96	black (8/447)
	bZIP	58	73	tan (5/312)
1 Numbers in parenthesis correspond to the fraction of genes in the enriched module that were annotated
