# Supplementary material for: Discovery of Core Biotic Stress Responsive Genes in Arabidopsis by Weighted Gene Co-Expression Network Analysis
Source: PLoS One. 2015 Mar 2;10(3):e0118731. doi: 10.1371/journal.pone.0118731 (PMC4346582; doi:10.1371/journal.pone.0118731)
Supplement: S6 Table — (XLSX) [file pone.0118731.s011.xlsx]

## Sheet: Table_S6
Table S6: List of well-known disease response-related genes in Arabidopsis
Gene name	Probeset	Locus	module	Characterization Reference (arabidopsis.org)
RIN4	257868_at	At3g25070	green	https://www.arabidopsis.org/servlets/TairObject?id=38403&type=locus
RPM1	258544_at	At3g07040	darkorange	https://www.arabidopsis.org/servlets/TairObject?id=36178&type=locus
RPS2	253997_at	At4g26090	darkviolet	https://www.arabidopsis.org/servlets/TairObject?id=26550&type=locus
RPS4	248994_at	At5g45250	blueviolet	https://www.arabidopsis.org/servlets/TairObject?id=132511&type=locus
RPS5	260966_at	At1g12220	saddlebrown	https://www.arabidopsis.org/servlets/TairObject?id=137288&type=locus
RPP1	252632_s_at	At3g44480	salmon	https://www.arabidopsis.org/servlets/TairObject?id=35898&type=locus
RPP4	245448_at	At4g16860	magenta1	https://www.arabidopsis.org/servlets/TairObject?id=128626&type=locus
RPP5	245456_at	At4g16950	turquoise	https://www.arabidopsis.org/servlets/TairObject?id=128835&type=locus
RRS1	248995_at	At5g45260	honeydew	https://www.arabidopsis.org/servlets/TairObject?id=132513&type=locus
RPP13	252485_at	At3g46530	greenyellow	https://www.arabidopsis.org/servlets/TairObject?id=35741&type=locus
SGT1	254918_at	At4g11260	magenta1	https://www.arabidopsis.org/servlets/TairObject?id=128492&type=locus
RAR1	248379_at	At5g51700	honeydew1	https://www.arabidopsis.org/servlets/TairObject?id=133473&type=locus
NPR1	259764_at	At1g64280	honeydew	https://www.arabidopsis.org/servlets/TairObject?id=27831&type=locus
EIN2	250928_at	At5g03280	darkorange	https://www.arabidopsis.org/servlets/TairObject?id=130407&type=locus
PDF1.2	249052_at	At5g44420	pink2	https://www.arabidopsis.org/servlets/TairObject?id=133224&type=locus
EDS5	252921_at	At4g39030	orangered4	https://www.arabidopsis.org/servlets/TairObject?id=127350&type=locus
SID2	262177_at	At1g74710	bisque4	https://www.arabidopsis.org/servlets/TairObject?id=28521&type=locus
PAD2	254270_at	At4g23100	navajowhite2	https://www.arabidopsis.org/servlets/TairObject?id=128328&type=locus
BIK1	267624_at	At2g39660	lightpink	https://www.arabidopsis.org/servlets/TairObject?id=31443&type=locus
ERF1	257927_at	At3g23240	tomato	https://www.arabidopsis.org/servlets/TairObject?id=37688&type=locus
RFO1	261402_at	At1g79670	blueviolet	https://www.arabidopsis.org/servlets/TairObject?id=28638&type=locus
RFO2	262529_at	At1g17250	thistle2	https://www.arabidopsis.org/servlets/TairObject?id=28731&type=locus
COI1	267346_at	At2g39940	sienna1	https://www.arabidopsis.org/servlets/TairObject?id=34748&type=locus
EDR1	264780_at	At1g08720	yellowgreen	https://www.arabidopsis.org/servlets/TairObject?id=29149&type=locus
WRKY33	267028_at	At2g38470	thistle1	https://www.arabidopsis.org/servlets/TairObject?id=34121&type=locus
WRKY3	265718_at	At2g03340	paleturquoise4	https://www.arabidopsis.org/servlets/TairObject?id=35196&type=locus
WRKY4	262613_at	At1g13960	plum1	https://www.arabidopsis.org/servlets/TairObject?id=27936&type=locus
WRKY18	253485_at	At4g31800	orangered4	https://www.arabidopsis.org/servlets/TairObject?id=127997&type=locus
WRKY40	261892_at	At1g80840	thistle1	https://www.arabidopsis.org/servlets/TairObject?id=29182&type=locus
WRKY60	263536_at	At2g25000	bisque4	https://www.arabidopsis.org/servlets/TairObject?id=32730&type=locus
WRKY25	267246_at	At2g30250	lightgoldenrodyellow	https://www.arabidopsis.org/servlets/TairObject?id=34692&type=locus
ETR1	260133_at	At1g66340	blue	https://www.arabidopsis.org/servlets/TairObject?id=137243&type=locus
VSP1	245928_s_at	At5g24780	brown	https://www.arabidopsis.org/servlets/TairObject?id=136061&type=locus
VSP2	245928_s_AT	At5g24770	brown	https://www.arabidopsis.org/servlets/TairObject?id=136060&type=locus
Thi2.1	259802_at	At1g72260	darkolivegreen4	https://www.arabidopsis.org/servlets/TairObject?id=137945&type=locus
CHI-B/PR3	256243_at	At3g12500	cyan	https://www.arabidopsis.org/servlets/TairObject?type=locus&id=38806
ADR1	256425_at	At1g33560	blue	https://www.arabidopsis.org/servlets/TairObject?id=26648&type=locus
PR1	266385_at	At2g14610	coral4	https://www.arabidopsis.org/servlets/TairObject?id=35260&type=locus
PR2	251625_at	At3g57260	coral4	https://www.arabidopsis.org/servlets/TairObject?id=37029&type=locus
PR4	258791_at	At3g04720	darkviolet	https://www.arabidopsis.org/servlets/TairObject?id=37457&type=locus
PR5	259925_at	At1g75040	coral4	https://www.arabidopsis.org/servlets/TairObject?id=31062&type=locus
