# Supplementary material for: Discovery of Core Biotic Stress Responsive Genes in Arabidopsis by Weighted Gene Co-Expression Network Analysis
Source: PLoS One. 2015 Mar 2;10(3):e0118731. doi: 10.1371/journal.pone.0118731 (PMC4346582; doi:10.1371/journal.pone.0118731)
Supplement: S7 Table — (XLSX) [file pone.0118731.s012.xlsx]

## Sheet: Table S7
Table S7. Description of the 66 hub genes.
Gene	Probeset	Module	Meta-module	Weighted connectivity	Unweighted connectivity	intra meta-module betweenness (cytoscape)1	intra meta-module connectivity 2	Gene Model Name; gene model description (arabidopsis.org July 2014)	Primary Gene Symbol (arabidopsis.org)	All Gene Symbols (arabidopsis.org)	Literature on direct mutants	Fungal necrotrophs	Fungal biotrophs	Bacterial biotrophs	Bacterial hemibiotrophs	Oomycete biotrophs
AT1G61370	264756_at	lightgreen	LTDL	616.573	698	0.22591495(1)	131 (1)	S-locus lectin protein kinase family protein; FUNCTIONS IN: in 6 functions; INVOLVED IN: protein amino acid phosphorylation, recognition of pollen; LOCATED IN: endomembrane system; EXPRESSED IN: 13 plant structures; EXPRESSED DURING: 4 anthesis, F mature embryo stage, petal differentiation and expansion stage, E expanded cotyledon stage, D bilateral stage; CONTAINS InterPro DOMAIN/s: Curculin-lik…				1.83791	0.952199	0.942273	2.60928	1.30129
At3g55470	251790_at	lightgreen	LTDL	604.743	741	0.1057931 (2)	109 (2)	Calcium-dependent lipid-binding (CaLB domain) family protein; CONTAINS InterPro DOMAIN/s: C2 membrane targeting protein (InterPro:IPR018029), C2 calcium/lipid-binding domain, CaLB (InterPro:IPR008973), C2 calcium-dependent membrane targeting (InterPro:IPR000008); BEST Arabidopsis thaliana protein match is: Calcium-dependent lipid-binding (CaLB domain) family protein (TAIR:AT1G63220.1); Has 2395 B…				2.15635	1.38066	1.26627	1.43163	1.57495
At3g25250	257840_at	lightgreen	LTDL	538.234	285	0.10204794 (3)	102 (3)	Arabidopsis protein kinase	(AGC2-1)	(AtOXI1);OXIDATIVE SIGNAL-INDUCIBLE1 (OXI1); (AGC2); (AGC2-1)	promotes root hair growth (DOI:10.1038/sj.emboj.7600068)	2.24023	0.725917	1.12275	0.957821	1.21554
At5g42380	249197_at	lightgreen	LTDL	622.004	618	0.05766464 (5)	100 (4)	calmodulin like 37 (CML37); FUNCTIONS IN: calcium ion binding; INVOLVED IN: response to ozone; LOCATED IN: chloroplast; EXPRESSED IN: 12 plant structures; EXPRESSED DURING: 8 growth stages; CONTAINS InterPro DOMAIN/s: EF-Hand 1, calcium-binding site (InterPro:IPR018247), EF-HAND 2 (InterPro:IPR018249), EF-hand-like domain (InterPro:IPR011992), Calcium-binding EF-hand (InterPro:IPR002048), EF-hand…	CALMODULIN LIKE 37 (CML37)	CALMODULIN LIKE 37 (CML37);CALMODULIN LIKE 39 (CML39)	sensors in Ca2+ mediated defense response or Ca2+ mediated development (DOI:10.1007/s11103-007-9189-0)	1.92686	1.12671	1.43445	3.16417	2.55435
At1g71100	259749_at	lightgreen	LTDL	667.464	1017	0.06757577 (4)	99 (5)	Encodes a ribose 5-phosphate isomerase involved in the formation of uridine used for the synthesis of UDP-sugars. Mutants of this gene are affected in cellulose biosynthesis.	RADIAL SWELLING 10 (RSW10)	RADIAL SWELLING 10 (RSW10)	Cellulose synthesis (DOI: 10.1111/j.1365-313X.2006.02902.x)	0.925059	0.371382	1.10051	1.21792	0.468908
At2g16900	266536_at	lightgreen	LTDL	592.114	592	0.04104081 (9)	92 (6)	Arabidopsis phospholipase-like protein (PEARLI 4) family; FUNCTIONS IN: molecular_function unknown; INVOLVED IN: biological_process unknown; LOCATED IN: plasma membrane; EXPRESSED IN: 24 plant structures; EXPRESSED DURING: 13 growth stages; CONTAINS InterPro DOMAIN/s: Phospholipase-like, arabidopsis (InterPro:IPR007942); BEST Arabidopsis thaliana protein match is: Arabidopsis phospholipase-like p…				1.7839	0.757615	0.853517	2.28944	1.06978
At1g74360	260239_at	lightgreen	LTDL	584.865	473	0.05297734 (6)	89 (7)	Leucine-rich repeat protein kinase family protein; FUNCTIONS IN: protein serine/threonine kinase activity, protein kinase activity, ATP binding; INVOLVED IN: transmembrane receptor protein tyrosine kinase signaling pathway, protein amino acid phosphorylation; LOCATED IN: mitochondrion; EXPRESSED IN: 15 plant structures; EXPRESSED DURING: 9 growth stages; CONTAINS InterPro DOMAIN/s: Protein kinase…				2.76685	1.83709	1.66183	4.07978	2.23314
At2g29470	266270_at	lightgreen	LTDL	526.423	269	0.04245789 (8)	86 (8)	Encodes glutathione transferase belonging to the tau class of GSTs. Naming convention according to Wagner et al. (2002).	GLUTATHIONE S-TRANSFERASE TAU 3 (GSTU3)	GLUTATHIONE S-TRANSFERASE TAU 3 (ATGSTU3);GLUTATHIONE S-TRANSFERASE 21 (GST21);GLUTATHIONE S-TRANSFERASE TAU 3 (GSTU3)	(DOI:10.1023/A:1015557300450)	3.87212	0.878334	2.30935	0.786346	2.24427
At1g28190	245662_at	lightgreen	LTDL	608.955	649	0.04305637 (7)	79 (9)	unknown protein; BEST Arabidopsis thaliana protein match is: unknown protein (TAIR:AT5G12340.1); Has 166 Blast hits to 162 proteins in 36 species: Archae - 0; Bacteria - 2; Metazoa - 15; Fungi - 5; Plants - 124; Viruses - 0; Other Eukaryotes - 20 (source: NCBI BLink).				2.26675	1.35101	1.53257	3.16593	1.73518
At3g48850	252334_at	lightgreen	LTDL	508.06	273	0.02117223 (11)	74 (10)	phosphate transporter 3;2 (PHT3;2); FUNCTIONS IN: binding; INVOLVED IN: transport, transmembrane transport; LOCATED IN: mitochondrial inner membrane, chloroplast, membrane; EXPRESSED IN: stem, sepal, stamen; EXPRESSED DURING: 4 anthesis; CONTAINS InterPro DOMAIN/s: Mitochondrial substrate carrier (InterPro:IPR001993), Mitochondrial substrate/solute carrier (InterPro:IPR018108); BEST Arabidopsis t…	PHOSPHATE TRANSPORTER 3;2 (PHT3;2)	PHOSPHATE TRANSPORTER 3;2 (PHT3;2)		4.02779	1.71532	2.05447	1.29254	1.42725
At5g13080	245976_at	lightgreen	LTDL	510.822	320	0.01818807 (13)	71 (11)	WRKY75 is one of several transcription factors induced during Pi deprivation. It is nuclear localized and regulated differentially during Pi starvation. RNAi mediated suppression of WRKY75 made the plants more susceptible to Pi stress as indicated by the higher accumulation of anthocyanin during Pi starvation.	WRKY DNA-BINDING PROTEIN 75 (WRKY75)	ARABIDOPSIS THALIANA WRKY DNA-BINDING PROTEIN 75 (ATWRKY75);WRKY DNA-BINDING PROTEIN 75 (WRKY75)	modulator of Phosphate starvation response and root development (DOI:10.​1104/​pp.​106.​093971)	5.2041	1.80523	2.69769	1.03095	1.26225
At5g57510	247913_at	lightgreen	LTDL	541.287	270	0.01043244 (15)	64 (12)	unknown protein; Has 27 Blast hits to 27 proteins in 9 species: Archae - 0; Bacteria - 0; Metazoa - 0; Fungi - 0; Plants - 27; Viruses - 0; Other Eukaryotes - 0 (source: NCBI BLink).				2.07254	0.00847283	1.48464	1.46171	2.16197
At1g51780	256178_s_at	lightgreen	LTDL	521.161	212	0.01255003 (14)	62 (13)	encodes a member of the six Arabidopsis IAA-amino acid conjugate hydrolase subfamily and conjugates and is very similar to IAR3.	IAA-LEUCINE RESISTANT (ILR)-LIKE GENE 5 (ILL5)	IAA-LEUCINE RESISTANT (ILR)-LIKE GENE 5 (ILL5)		2.93054	1.06298	1.55826	1.68949	1.60151
At5g62150	247487_at	lightgreen	LTDL	495.552	225	0.02105905 (12)	61 (14)	peptidoglycan-binding LysM domain-containing protein; FUNCTIONS IN: molecular_function unknown; INVOLVED IN: cell wall macromolecule catabolic process; LOCATED IN: endomembrane system; EXPRESSED IN: 15 plant structures; EXPRESSED DURING: 6 growth stages; BEST Arabidopsis thaliana protein match is: peptidoglycan-binding LysM domain-containing protein (TAIR:AT4G25433.1); Has 63 Blast hits to 63 pro…				2.74461	1.53706	1.56616	0.562726	1.71301
At3g23250	257919_at	lightgreen	LTDL	562.151	330	0.0075713 (17)	54 (15)	Member of the R2R3 factor gene family.	MYB DOMAIN PROTEIN 15 (MYB15)	MYB DOMAIN PROTEIN 15 (MYB15);MYB DOMAIN PROTEIN 15 (ATMYB15); (ATY19)	mutant confers hypersensitivity to ABA and improves tolerance to drought and salt stress (DOI:10.1016/S1673-8527(09)60003-5)	2.32917	1.32938	1.97362	6.34154	2.55608
At3g50910	252134_at	lightgreen	LTDL	519.901	258	0.00771617 (16)	52 (16)	unknown protein; BEST Arabidopsis thaliana protein match is: unknown protein (TAIR:AT5G66480.1); Has 76 Blast hits to 75 proteins in 28 species: Archae - 0; Bacteria - 10; Metazoa - 7; Fungi - 2; Plants - 49; Viruses - 0; Other Eukaryotes - 8 (source: NCBI BLink).				1.79079	0.531714	0.844659	1.90268	0.554624
At1g76070	261748_at	lightgreen	LTDL	635.049	541	0.00722414 (18)	51 (17)	unknown protein; FUNCTIONS IN: molecular_function unknown; INVOLVED IN: biological_process unknown; LOCATED IN: plasma membrane; EXPRESSED IN: 8 plant structures; EXPRESSED DURING: LP.04 four leaves visible, 4 anthesis, petal differentiation and expansion stage; BEST Arabidopsis thaliana protein match is: unknown protein (TAIR:AT1G20310.1); Has 66 Blast hits to 66 proteins in 15 species: Archae -…				1.03707	0.188676	1.27592	1.80201	0.909904
At5g13190	250289_at	orangered4	TOOL	585.395	198	0.27187794 (1)	92 (1)	Encodes a plasma membrane localized LITAF domain protein that interacts with LSD1 and acts as a negative regulation of hypersensitive cell death.	GSH-INDUCED LITAF DOMAIN PROTEIN (GILP)	GSH-INDUCED LITAF DOMAIN PROTEIN (GILP); (AtGILP)	negatively regulates hypersensitive cell death (DOI:10.1371/journal.pone.0018750)	0.677349	0.402469	0.770851	1.88259	1.10641
At2g11520	263274_at	orangered4	TOOL	592.128	282	0.25532627 (2)	88 (2)	high overall homology to CRCK1	CALMODULIN-BINDING RECEPTOR-LIKE CYTOPLASMIC KINASE 3 (CRCK3)	CALMODULIN-BINDING RECEPTOR-LIKE CYTOPLASMIC KINASE 3 (CRCK3)		0.560209	0.481205	0.590263	0.814829	0.7792
At1g57630	246405_at	orangered4	TOOL	585.393	265	0.21428556 (3)	69 (3)	Toll-Interleukin-Resistance (TIR) domain family protein; FUNCTIONS IN: transmembrane receptor activity; INVOLVED IN: signal transduction, defense response, innate immune response; LOCATED IN: intrinsic to membrane; EXPRESSED IN: 7 plant structures; EXPRESSED DURING: 9 growth stages; CONTAINS InterPro DOMAIN/s: Toll-Interleukin receptor (InterPro:IPR000157); BEST Arabidopsis thaliana protein match…				2.75569	1.98794	2.67687	4.70707	3.14374
At1g77500	259734_at	orangered4	TOOL	607.698	499	0.10606707 (5)	62 (4)	Protein of unknown function (DUF630 and DUF632); INVOLVED IN: N-terminal protein myristoylation; EXPRESSED IN: 20 plant structures; EXPRESSED DURING: 11 growth stages; CONTAINS InterPro DOMAIN/s: Protein of unknown function DUF630 (InterPro:IPR006868), Protein of unknown function DUF632 (InterPro:IPR006867); BEST Arabidopsis thaliana protein match is: Protein of unknown function (DUF630 and DUF63…				0.656237	0.295515	1.11307	2.62067	0.817489
At3g10640	258915_at	orangered4	TOOL	559.054	131	0.05929425 (9)	56 (5)	VPS60.1; CONTAINS InterPro DOMAIN/s: Snf7 (InterPro:IPR005024); BEST Arabidopsis thaliana protein match is: SNF7 family protein (TAIR:AT5G04850.1); Has 1147 Blast hits to 1145 proteins in 230 species: Archae - 3; Bacteria - 8; Metazoa - 447; Fungi - 307; Plants - 230; Viruses - 0; Other Eukaryotes - 152 (source: NCBI BLink).	(VPS60.1)	(VPS60.1)		0.304939	0.244474	0.811215	2.01041	0.84636
At5g67340	246988_at	orangered4	TOOL	566.626	207	0.03771206 (10)	51 (6)	ARM repeat superfamily protein; FUNCTIONS IN: ubiquitin-protein ligase activity, binding; INVOLVED IN: protein ubiquitination; LOCATED IN: endomembrane system, ubiquitin ligase complex; EXPRESSED IN: 11 plant structures; EXPRESSED DURING: 7 growth stages; CONTAINS InterPro DOMAIN/s: U box domain (InterPro:IPR003613), Armadillo-like helical (InterPro:IPR011989), Armadillo (InterPro:IPR000225), Arm…				2.02542	1.69838	2.27843	3.63586	2.1748
At5g24810	246976_s_at	orangered4	TOOL	527.86	123	0.09297762 (6)	38 (7)	ABC1 family protein; CONTAINS InterPro DOMAIN/s: ABC-1 (InterPro:IPR004147), Beta-lactamase-type transpeptidase fold (InterPro:IPR012338), Beta-lactamase-related (InterPro:IPR001466), Protein kinase-like domain (InterPro:IPR011009); BEST Arabidopsis thaliana protein match is: ABC2 homolog 13 (TAIR:AT5G64940.2).				0.212813	0.176846	0.593346	1.89094	0.721455
At3g01830	258947_at	orangered4	TOOL	500.731	105	0.07900682 (7)	32 (8)	Calcium-binding EF-hand family protein; FUNCTIONS IN: calcium ion binding; INVOLVED IN: biological_process unknown; LOCATED IN: cellular_component unknown; EXPRESSED IN: 18 plant structures; EXPRESSED DURING: 9 growth stages; CONTAINS InterPro DOMAIN/s: EF-Hand 1, calcium-binding site (InterPro:IPR018247), EF-HAND 2 (InterPro:IPR018249), EF-hand-like domain (InterPro:IPR011992), Calcium-binding E…				0.663357	0.630988	1.64729	6.69148	2.63233
At4g20830	254432_at	thistle1	TOOL	540.367	173	0.12078671 (4)	30 (9)	FAD-binding Berberine family protein; FUNCTIONS IN: electron carrier activity, oxidoreductase activity, FAD binding, catalytic activity; INVOLVED IN: response to oxidative stress; LOCATED IN: mitochondrion, apoplast, plasma membrane, vacuole, plant-type cell wall; EXPRESSED IN: 26 plant structures; EXPRESSED DURING: 14 growth stages; CONTAINS InterPro DOMAIN/s: FAD-binding, type 2 (InterPro:IPR01…				1.06442	0.214308	1.09407	3.31869	1.28361
At3g02840	258606_at	thistle1	TOOL	417.128	48	0.06567964 (8)	18 (10)	ARM repeat superfamily protein; FUNCTIONS IN: binding; INVOLVED IN: response to other organism, response to ozone; EXPRESSED IN: 16 plant structures; EXPRESSED DURING: 8 growth stages; CONTAINS InterPro DOMAIN/s: Armadillo-like helical (InterPro:IPR011989), Armadillo-type fold (InterPro:IPR016024); BEST Arabidopsis thaliana protein match is: ARM repeat superfamily protein (TAIR:AT5G37490.1); Has …				2.57738	0.253521	1.00941	4.86373	3.08092
At4g37640	253063_at	orangered4	TOOL	519.436	54	0.00124117 (28)	15 (11)	Encodes a calmodulin-regulated Ca(2+)-pump located in the endoplasmic reticulum. Belongs to plant 2B ATPase's with an N-terminal autoinhibitor.	CALCIUM ATPASE 2 (ACA2)	CALCIUM ATPASE 2 (ACA2)	encodes a calmodulin-regulated Ca2+-ATPase and non plasma membrane localization (DOI:10.1074/jbc.273.2.1099)	0.988015	0.74232	0.939504	1.755	0.851711
At2g17220	263419_at	orangered4	TOOL	494.97	64	0.00366942 (20)	13 (12)	Encodes a putative serine/threonine-specific protein kinase kin3. Protein is N-myristoylated.	KINASE 3 (KIN3)	KINASE 3 (KIN3)		0.603759	0.433013	0.662443	2.10297	0.874905
At1g65420	264161_at	orangered4	TOOL	554.229	115	0.00009214 (45)	10 (13)	Chloroplast localized YCF20-like gene involved in nonphotochemical quenching. Has overlapping functions with npq6.	NONPHOTOCHEMICAL QUENCHING 7 (NPQ7)	NONPHOTOCHEMICAL QUENCHING 7 (NPQ7)	involved in thermal dissipation (DOI:10.1007/s00425-010-1098-9)	-0.27281	-0.242888	-0.639856	-1.31335	-0.664363
At5g58730	247788_at	lightsteelblue1	LT	635.323	813	0.3609129 (1)	87 (1)	pfkB-like carbohydrate kinase family protein; CONTAINS InterPro DOMAIN/s: Carbohydrate/purine kinase (InterPro:IPR011611), Carbohydrate/puine kinase, PfkB, conserved site (InterPro:IPR002173); BEST Arabidopsis thaliana protein match is: pfkB-like carbohydrate kinase family protein (TAIR:AT4G10260.1); Has 1807 Blast hits to 1807 proteins in 277 species: Archae - 0; Bacteria - 0; Metazoa - 736; Fun…	MYO-INOSITOL KINASE (MIK)	MYO-INOSITOL KINASE (MIK)		0.985845	0.310872	0.990943	0.745998	0.565136
At4g12120	254857_at	lightsteelblue1	LT	664.033	947	0.31462793 (2)	84 (2)	member of KEULE Gene Family	(SEC1B)	(ATSEC1B); (SEC1B)		1.36332	0.818102	1.34697	0.995129	1.46986
At1g15430	262571_at	lightsteelblue1	LT	635.216	350	0.29023955 (3)	77 (3)	Protein of unknown function (DUF1644); CONTAINS InterPro DOMAIN/s: Protein of unknown function DUF1644 (InterPro:IPR012866); BEST Arabidopsis thaliana protein match is: Protein of unknown function (DUF1644) (TAIR:AT1G80220.1); Has 273 Blast hits to 249 proteins in 14 species: Archae - 0; Bacteria - 0; Metazoa - 0; Fungi - 0; Plants - 273; Viruses - 0; Other Eukaryotes - 0 (source: NCBI BLink).				0.697728	0.367237	0.757752	2.01889	0.98322
At4g25910	254038_at	lightsteelblue1	LT	555.19	99	0.02678956(4)	34 (4)	Encodes a protein containing the NFU domain that may be involved in iron-sulfur cluster assembly. Part of a five member gene family, more closely related to NFU1 and 2 than to NFU4 and 5. Targeted to the chloroplast.	NFU DOMAIN PROTEIN 3 (NFU3)	NFU DOMAIN PROTEIN 3 (NFU3); (AtCNFU3)		-1.00745	-0.171241	-0.592611	-1.01359	-0.38457
At2g13650	263722_at	lightsteelblue1	LT	597.489	201	0.01829482 (6)	29 (5)	Encodes a Golgi-localized GDP-mannose transporter. It can transport ADP-glucose in vitro.	GOLGI NUCLEOTIDE SUGAR TRANSPORTER 1 (GONST1)	GOLGI NUCLEOTIDE SUGAR TRANSPORTER 1 (GONST1)	(DOI: http:/​/​dx.​doi.​org/​10.​1105/​tpc.​010247)	0.380414	0.249742	0.712647	0.119284	0.626878
At5g47730	248769_at	lightsteelblue1	LT	530.848	64	0.00722619 (7)	18 (6)	Sec14p-like phosphatidylinositol transfer family protein; CONTAINS InterPro DOMAIN/s: Cellular retinaldehyde-binding/triple function, C-terminal (InterPro:IPR001251), Cellular retinaldehyde-binding/triple function, N-terminal (InterPro:IPR008273), Phosphatidylinositol transfer protein-like, N-terminal (InterPro:IPR011074); BEST Arabidopsis thaliana protein match is: Sec14p-like phosphatidylinosit…				1.30205	0.778607	1.06371	0.932729	0.699765
At1g17170	262518_at	thistle3	LT	399.574	85	0.02483294 (5)	9 (7)	Encodes glutathione transferase belonging to the tau class of GSTs. Naming convention according to Wagner et al. (2002).	GLUTATHIONE S-TRANSFERASE TAU 24 (GSTU24)	GLUTATHIONE S-TRANSFERASE TAU 24 (ATGSTU24);GLUTATHIONE S-TRANSFERASE TAU 24 (GSTU24);ARABIDOPSIS THALIANA GLUTATHIONE S-TRANSFERASE (CLASS TAU) 24 (GST)		3.25005	1.15564	2.4018	0.931658	1.14591
At5g02250	251040_at	lightsteelblue1	LT	493.914	81	0.00143278 (8)	9 (8)	Encodes a exoribonuclease involved in rRNA processing in mitochondria and chloroplasts.Loss of function mutations are pale green and require supplementation with sucrose for germination and early development. Plants are pale green due to defects in chloroplast biogenesis.	EMBRYO DEFECTIVE 2730 (EMB2730)	EMBRYO DEFECTIVE 2730 (EMB2730);ARABIDOPSIS THALIANA MITOCHONDRIAL RNASE II (ATMTRNASEII);RIBONUCLEOTIDE REDUCTASE 1 (RNR1)		-0.841882	-0.381195	-0.564384	-0.778471	-0.249492
At4g36990	246214_at	plum	PB	643.706	957	0.83228906 (1)	49 (1)	encodes a protein whose sequence is similar to heat shock factors that regulate the expression of heat shock proteins. Transcript level is increased in response to heat shock. However, overexpression of this gene did not result in the increase of decrease of heat shock proteins.	HEAT SHOCK FACTOR 4 (HSF4)	ARABIDOPSIS THALIANA HEAT SHOCK FACTOR 4 (ATHSF4);ARABIDOPSIS THALIANA CLASS B HEAT SHOCK FACTOR B1 (AT-HSFB1);CLASS B HEAT SHOCK FACTOR B1 (HSFB1);HEAT SHOCK FACTOR 4 (HSF4)	responsible for acquired thermotolerance (DOI:10.​1104/​pp.​106.​091322)	1.73318	1.3119	1.84299	3.52127	1.17236
At1g13340	259410_at	plum	PB	535.025	178	0.04897661 (3)	21 (2)	Regulator of Vps4 activity in the MVB pathway protein; CONTAINS InterPro DOMAIN/s: Protein of unknown function DUF292, eukaryotic (InterPro:IPR005061); BEST Arabidopsis thaliana protein match is: Regulator of Vps4 activity in the MVB pathway protein (TAIR:AT1G34220.2); Has 628 Blast hits to 628 proteins in 152 species: Archae - 0; Bacteria - 0; Metazoa - 164; Fungi - 130; Plants - 284; Viruses - …				2.34952	2.09476	2.2799	2.5617	1.92107
At3g11340	256252_at	plum	PB	503.105	146	0.02772556 (4)	17 (3)	Encodes a glucosyltransferase that conjugates isoleucic acid and modulates plant defense and senescence.	UDP-DEPENDENT GLYCOSYLTRANSFERASE 76B1 (UGT76B1)	UDP-DEPENDENT GLYCOSYLTRANSFERASE 76B1 (UGT76B1)	loss enhances resistance to biotrophs, but increased susceptibility to necrotrophs (DOI:10.1105/tpc.111.088443)	1.29787	2.42776	3.48665	2.78096	1.9968
At1g34420	261161_at	bisque4	PB	466.054	80	0.26336675 (2)	11 (4)	leucine-rich repeat transmembrane protein kinase family protein; FUNCTIONS IN: protein kinase activity, ATP binding; INVOLVED IN: protein amino acid phosphorylation; LOCATED IN: cellular_component unknown; EXPRESSED IN: 17 plant structures; EXPRESSED DURING: 11 growth stages; CONTAINS InterPro DOMAIN/s: Protein kinase, catalytic domain (InterPro:IPR000719), Leucine-rich repeat, typical subtype (I…				-0.0273796	1.30963	1.34453	0.989055	0.602195
At3g13950	258203_at	plum	PB	459.872	96	0.0120614 (5)	11 (5)	unknown protein; BEST Arabidopsis thaliana protein match is: unknown protein (TAIR:AT4G13266.1); Has 339 Blast hits to 265 proteins in 12 species: Archae - 0; Bacteria - 0; Metazoa - 0; Fungi - 0; Plants - 339; Viruses - 0; Other Eukaryotes - 0 (source: NCBI BLink).				2.21208	2.34993	2.38287	4.55224	1.36001
At5g61840	267496_at	plum	PB	500.035	80	0.00198413 (8)	6 (6)	GUT1; CONTAINS InterPro DOMAIN/s: Exostosin-like (InterPro:IPR004263); BEST Arabidopsis thaliana protein match is: Exostosin family protein (TAIR:AT1G27440.1); Has 30201 Blast hits to 17322 proteins in 780 species: Archae - 12; Bacteria - 1396; Metazoa - 17338; Fungi - 3422; Plants - 5037; Viruses - 0; Other Eukaryotes - 2996 (source: NCBI BLink).	(GUT1)	(GUT1)		1.14043	1.17966	1.02509	0.875984	1.27454
At1g45145	260943_at	plum	PB	410.264	63	0.0003655 (11)	5 (7)	encodes a cytosolic thioredoxin that reduces disulfide bridges of target proteins by the reversible formation of a disulfide bridge between two neighboring Cys residues present in the active site. Thioredoxins have been found to regulate a variety of biological reactions in prokaryotic and eukaryotic cells.	THIOREDOXIN H-TYPE 5 (TRX5)	THIOREDOXIN H-TYPE 5 (ATTRX5);THIOREDOXIN H-TYPE 5 (TRX5);LOCUS OF INSENSITIVITY TO VICTORIN 1 (LIV1);THIOREDOXIN H-TYPE 5 (ATH5)		1.1449	1.34192	1.19617	0.669746	1.2273
At3g10500	258921_at	plum	PB	484.092	86	0.00041771 (10)	5 (8)	Encodes a transcriptional activator that is associated with the plasma membrane in a dormant form and is proteolytically cleaved to create a form that can enter the nucleus. It is thought to promote ROS production by binding directly to the promoters of genes encoding ROS biosynthetic enzymes during drought-induced leaf senescence.	NAC DOMAIN CONTAINING PROTEIN 53 (NAC053)	NAC DOMAIN CONTAINING PROTEIN 53 (anac053);NAC WITH TRANSMEMBRANE MOTIF 1-LIKE 4 (NTL4);NAC DOMAIN CONTAINING PROTEIN 53 (NAC053)		1.2069	1.28824	0.862096	0.99869	0.981775
At3g22160	256793_at	blue	Additional	669.994	1260	NA	NA	VQ motif-containing protein; FUNCTIONS IN: molecular_function unknown; INVOLVED IN: biological_process unknown; LOCATED IN: chloroplast; EXPRESSED IN: stem, inflorescence meristem, sepal, leaf, stamen; EXPRESSED DURING: LP.06 six leaves visible, LP.04 four leaves visible, 4 anthesis; CONTAINS InterPro DOMAIN/s: VQ (InterPro:IPR008889); BEST Arabidopsis thaliana protein match is: VQ motif-containi…	JASMONATE-ASSOCIATED VQ MOTIF GENE 1, JAV1		controls jasomnate-regulated plant defense DOI:10.1016/j.molcel.2013.04.027	1.25717	0.409269	1.63933	3.21884	1.24551
At4g24750	254117_at	green	Additional	793.804	2517	NA	NA	Rhodanese/Cell cycle control phosphatase superfamily protein; FUNCTIONS IN: molecular_function unknown; INVOLVED IN: biological_process unknown; LOCATED IN: chloroplast; EXPRESSED IN: 22 plant structures; EXPRESSED DURING: 13 growth stages; CONTAINS InterPro DOMAIN/s: Rhodanese-like (InterPro:IPR001763); BEST Arabidopsis thaliana protein match is: Rhodanese/Cell cycle control phosphatase superfam…				-0.242097	-0.536027	-0.947282	-1.10414	-0.445854
At3g05360	259297_at	midnightblue	Additional	671.983	1389	NA	NA	receptor like protein 30 (RLP30); FUNCTIONS IN: kinase activity; INVOLVED IN: defense response signaling pathway, resistance gene-independent, signal transduction, response to cyclopentenone, defense response; LOCATED IN: endomembrane system; EXPRESSED IN: 9 plant structures; EXPRESSED DURING: 4 anthesis, petal differentiation and expansion stage, E expanded cotyledon stage; CONTAINS InterPro DOM…	RECEPTOR LIKE PROTEIN 30 (RLP30)RECEPTOR LIKE PROTEIN 30 (RLP30);RECEPTOR LIKE PROTEIN 30 (AtRLP30)			1.44676	0.969834	0.992677	1.85605	0.694517
At1g33810	262000_at	cyan	Additional	748.02	2170	NA	NA	unknown protein; FUNCTIONS IN: molecular_function unknown; INVOLVED IN: biological_process unknown; LOCATED IN: chloroplast thylakoid membrane, chloroplast, chloroplast envelope; EXPRESSED IN: 22 plant structures; EXPRESSED DURING: 13 growth stages; Has 39 Blast hits to 39 proteins in 18 species: Archae - 0; Bacteria - 0; Metazoa - 0; Fungi - 0; Plants - 39; Viruses - 0; Other Eukaryotes - 0 (sou…				-0.373564	-0.348851	-0.766841	-0.245223	-0.301469
At3g15095	257236_at	pink	Additional	753.647	1792	NA	NA	Encodes HCF243 (high chlorophyll fluorescence), a chloroplast-localized protein involved in the D1 protein stability of the photosystem II complex1.	HIGH CHLOROPHYLL FLUORESCENCE 243 (HCF243)	HIGH CHLOROPHYLL FLUORESCENCE 243 (HCF243)		-0.132207	-0.179071	-1.00918	-1.54291	-0.479344
At5g51540	248409_at	lightcyan	Additional	757.457	2252	NA	NA	Zincin-like metalloproteases family protein; FUNCTIONS IN: metalloendopeptidase activity; INVOLVED IN: proteolysis; LOCATED IN: chloroplast thylakoid membrane, chloroplast; CONTAINS InterPro DOMAIN/s: Peptidase M3A/M3B, thimet/oligopeptidase F (InterPro:IPR001567); BEST Arabidopsis thaliana protein match is: Zincin-like metalloproteases family protein (TAIR:AT1G67690.1); Has 5499 Blast hits to 54…				-0.457606	-0.396631	-0.888115	-0.657737	-0.329323
At1g63720	260243_at	midnightblue	Additional	733.768	2055	NA	NA	BEST Arabidopsis thaliana protein match is: hydroxyproline-rich glycoprotein family protein (TAIR:AT5G52430.1); Has 490 Blast hits to 394 proteins in 96 species: Archae - 0; Bacteria - 2; Metazoa - 132; Fungi - 88; Plants - 175; Viruses - 14; Other Eukaryotes - 79 (source: NCBI BLink).				1.34423	1.1231	1.31886	2.61207	0.983638
At4g38160	253028_at	lightcyan	Additional	798.961	2594	NA	NA	pigment defective 191 (pde191); FUNCTIONS IN: molecular_function unknown; INVOLVED IN: biological_process unknown; LOCATED IN: cellular_component unknown; EXPRESSED IN: 21 plant structures; EXPRESSED DURING: 13 growth stages; CONTAINS InterPro DOMAIN/s: Mitochodrial transcription termination factor-related (InterPro:IPR003690); BEST Arabidopsis thaliana protein match is: Mitochondrial transcripti…	PIGMENT DEFECTIVE 191 (pde191)	PIGMENT DEFECTIVE 191 (pde191)		-0.49997	-0.416966	-1.20914	-0.645726	-0.432742
At2g01760	265869_at	midnightblue	Additional	682.455	1559	NA	NA	member of Response Regulator: B- Type	RESPONSE REGULATOR 14 (RR14)	RESPONSE REGULATOR 14 (RR14);RESPONSE REGULATOR 14 (ARR14)		-0.837824	-0.480692	-1.14242	-1.48454	-0.770646
At4g39670	252908_at	midnightblue	Additional	605.572	701	NA	NA	Glycolipid transfer protein (GLTP) family protein; FUNCTIONS IN: glycolipid transporter activity, glycolipid binding; INVOLVED IN: glycolipid transport; LOCATED IN: cytoplasm; EXPRESSED IN: 16 plant structures; EXPRESSED DURING: 10 growth stages; CONTAINS InterPro DOMAIN/s: Glycolipid transfer protein, GLTP (InterPro:IPR014830); BEST Arabidopsis thaliana protein match is: Glycolipid transfer prot…				4.0913	1.3279	2.70903	4.49291	2.38063
At1g18650	255779_at	midnightblue	Additional	719.034	2007	NA	NA	Encodes a member of the X8-GPI family of proteins. It localizes to the plasmodesmata and is predicted to bind callose.	PLASMODESMATA CALLOSE-BINDING PROTEIN 3 (PDCB3)	PLASMODESMATA CALLOSE-BINDING PROTEIN 3 (PDCB3)	10.​1105/​tpc.​108.​060145	-1.01261	-0.838371	-1.28796	-0.784522	-0.585058
At1g21560	260922_at	green	Additional	719.84	1699	NA	NA	unknown protein; FUNCTIONS IN: molecular_function unknown; INVOLVED IN: biological_process unknown; LOCATED IN: cellular_component unknown; EXPRESSED IN: 22 plant structures; EXPRESSED DURING: 13 growth stages; BEST Arabidopsis thaliana protein match is: unknown protein (TAIR:AT4G01170.1).				-0.071342	-0.271383	-0.910938	-0.861112	-0.358681
At4g18570	254649_at	blue	Additional	697.042	1442	NA	NA	Tetratricopeptide repeat (TPR)-like superfamily protein; BEST Arabidopsis thaliana protein match is: Hydroxyproline-rich glycoprotein family protein (TAIR:AT3G25690.3); Has 41355 Blast hits to 22856 proteins in 1198 species: Archae - 106; Bacteria - 4898; Metazoa - 15706; Fungi - 4501; Plants - 9175; Viruses - 1532; Other Eukaryotes - 5437 (source: NCBI BLink).				-0.544784	-0.486887	-0.736978	-2.3448	-0.74935
At3g59700	251479_at	midnightblue	Additional	673.009	1399	NA	NA	Member of Receptor kinase-like protein family. Represses stomatal immunity induced by Pseudomonas syringae pv. tomato DC3000.	LECTIN-RECEPTOR KINASE (HLECRK)	LECTIN-RECEPTOR KINASE (ATHLECRK);LEGUME-LIKE LECTIN RECEPTOR KINASE-V.5 (LECRK-V.5);LECTIN-RECEPTOR KINASE (HLECRK);LECTIN-RECEPTOR KINASE 1 (LECRK1)		0.946801	1.2224	1.05305	2.64066	1.488
At2g24290	265663_at	blue	Additional	721.879	1750	NA	NA	Protein of unknown function (DUF1068); FUNCTIONS IN: molecular_function unknown; INVOLVED IN: biological_process unknown; LOCATED IN: endomembrane system; EXPRESSED IN: 22 plant structures; EXPRESSED DURING: 13 growth stages; CONTAINS InterPro DOMAIN/s: Protein of unknown function DUF1068 (InterPro:IPR010471); BEST Arabidopsis thaliana protein match is: Protein of unknown function (DUF1068) (TAIR…				-0.325713	-0.144876	-0.620037	-1.99403	-0.615499
At5g20910	246189_at	midnightblue	Additional	713.237	1769	NA	NA	Encodes an E3 ligase that can interact with and polyubiquitinate ABI3 in vitro. AIP2 likely negatively regulates ABA signaling by targeting ABI3 for post-translational destruction.	ABI3-INTERACTING PROTEIN 2 (AIP2ABI3-INTERACTING PROTEIN 2 (AIP2)			0.552295	0.229389	0.836656	0.638342	0.665357
At4g16760	245249_at	midnightblue	Additional	635.801	1063	NA	NA	Encodes a medium to long-chain acyl-CoA oxidase. Catalyzes the first step of fatty acid beta-oxidation. Involved in jasmonate biosynthesis. Gene expression is induced by wounding, drought stress, abscisic acid, and jasmonate.	ACYL-COA OXIDASE 1 (ACX1)	ACYL-COA OXIDASE 1 (ACX1); (ATACX1)		1.12616	0.580878	0.845819	1.10166	0.693402
At3g25780	257644_at	midnightblue	Additional	604.371	643	NA	NA	Encodes allene oxide cyclase, one of the enzymes involved in jasmonic acid biosynthesis. One of four genes in Arabidopsis that encode this enzyme. mRNA expression is upregulated in senescing leaves. Note: Nomenclature for Arabidopsis allene oxide cyclase 3 (AOC3, AT3G25780) gene is based on Stenzel et al. 2003 Plant Molecular Biology 51:895-911. AOC3 (AT3G25780) is also referred to as AOC2 in He …	ALLENE OXIDE CYCLASE 3 (AOC3)	ALLENE OXIDE CYCLASE 3 (AOC3)		2.76085	0.439271	1.8902	3.49305	1.18654
At2g32140	265723_at	midnightblue	Additional	697.209	1499	NA	NA	transmembrane receptors; FUNCTIONS IN: transmembrane receptor activity; INVOLVED IN: signal transduction, defense response, innate immune response; LOCATED IN: intrinsic to membrane, chloroplast; EXPRESSED IN: 13 plant structures; EXPRESSED DURING: 8 growth stages; CONTAINS InterPro DOMAIN/s: Protein of unknown function DUF641, plant (InterPro:IPR006943), Toll-Interleukin receptor (InterPro:IPR00…				1.56558	0.716311	2.05792	1.54275	1.46469
At3g46930	252470_at	midnightblue	Additional	739.018	2047	NA	NA	Protein kinase superfamily protein; FUNCTIONS IN: protein serine/threonine/tyrosine kinase activity, kinase activity; INVOLVED IN: protein amino acid phosphorylation; LOCATED IN: cellular_component unknown; EXPRESSED IN: 19 plant structures; EXPRESSED DURING: 11 growth stages; CONTAINS InterPro DOMAIN/s: Protein kinase, catalytic domain (InterPro:IPR000719), Serine-threonine/tyrosine-protein kina…				1.04212	0.795899	0.798757	1.58494	0.681927
1 values in parenthesis correspond to betweenness ranks for intra-meta modules
2 values in parenthesis correspond to intra-meta-modular ranks, which are also labels of nodes in figures 4B and S5
